# Supplementary material for: IscR of Rhodobacter sphaeroides functions as repressor of genes for iron-sulfur metabolism and represents a new type of iron-sulfur-binding protein
Source: Microbiologyopen. 2015 Aug 1;4(5):790–802. doi: 10.1002/mbo3.279 (PMC4618611; doi:10.1002/mbo3.279)
Supplement: Supplementary file 9 — Table S4. Gene expression changes in 2.4.1ΔiscR as determined by microarray analysis. [file mbo30004-0790-sd9.xlsx]

## Sheet: Table S4
IscR of Rhodobacter sphaeroides functions as repressor of genes for iron-sulphur metabolism and represents a new type of iron-sulphur binding protein
Remes, B., Eisenhardt, B., Srinivasan, V., Klug, G.
Table S4. Gene expression changes in 2.4.1ΔiscR as determined by microarray analysis.
RSP number	Gene	avrg A-value	avrg log2 FC	Description
RSP_0002	spbB	13.237	-0.0975664	Histone-like nucleoid-structuring protein H-NS
RSP_0003		10.3056	-0.0677872	putative site-specific recombinase
RSP_0004		10.3048	0.0670743	hypothetical protein
RSP_0005	guaA	11.4513	-0.0803527	GMP synthase (glutamine-hydrolyzing)( EC:6.3.5.2 )
RSP_0006		11.0884	-0.0717944	possible transporter, DMT superfamily
RSP_0007		13.0283	-0.25149	putative outer membrane protein
RSP_0008		11.2907	0.139123	possible transporter, DME family, DMT superfamily
RSP_0009		11.0662	-0.113389	hypothetical protein
RSP_0010		10.8843	0.156578	homoserine O-succinyltransferase( EC:2.3.1.46 )
RSP_0011		11.4064	0.230122	Predicted hydrolase or acyltransferase (alpha/beta hydrolase)
RSP_0013		12.2085	0.21233	hypothetical protein
RSP_0014		11.2732	0.233967	transcriptional regulator, TetR family
RSP_0015		11.868	0.0441718	ABC spermidine/putrescine transporter, ATPase subunit
RSP_0016		11.1008	0.172578	ABC spermidine/putrescine transporter, inner membrane subunit
RSP_0017		11.6135	0.0621	ABC spermidine/putrescine transporter, inner membrane subunit
RSP_0018		11.5668	0.145779	Putative transcriptional regulator, gntR family
RSP_0019		13.3235	0.242809	hypothetical protein
RSP_0020		10.394	-0.0826053	hypothetical protein
RSP_0021	rpsI	13.0924	0.124941	30S ribosomal protein S9
RSP_0022		13.5784	0.0131403	50S ribosomal protein L13
RSP_0024	rfbC	11.2764	-0.0192675	Putative dTDP-4-dehydrorhamnose 3,5-epimerase (dTDP-L-rhamnose synthetase)( EC:5.1.3.13 )
RSP_0025		11.9708	0.0965451	probable NAD(P)-dependent oxidoreductase
RSP_0026		12.5055	-0.019612	Probable epimerase/dehydratase
RSP_0027		11.6406	0.011389	hypothetical protein
RSP_0028		10.3287	-0.104195	short chain dehydrogenase
RSP_0029		11.0677	0.0442417	acetyl-CoA hydrolase/transferase family protein
RSP_0030		12.7837	0.0624084	PAS sensor diguanylatecyclase/phosphodiesterase
RSP_0032	fliA	10.674	-0.415409	sigma factor FliA (Sigma-28 group, flagellar)
RSP_0033		10.4281	-0.48045	hypothetical protein
RSP_0034	flhA	11.2818	-0.373358	flagellar biosynthesis protein, FlhA
RSP_0035		10.3703	-0.373563	hypothetical protein
RSP_0036	flgA	10.5006	-0.378529	flagellar basal-body P-ring formation protein FlgA
RSP_0037	flgM	11.7827	-0.675723	Putative FlgM, negative regulator of flagellin synthesis
RSP_0038		11.7373	-0.896433	hypothetical protein
RSP_0039		13.1401	-0.33289	hypothetical protein
RSP_0040	fliS	11.5101	-0.633204	putative flagellar protein FliS
RSP_0041		11.3608	-0.0959939	hypothetical protein
RSP_0042	cheA3	11.2582	-0.772142	Chemotaxis histidine protein kinase, CheA3( EC:2.7.3.- )
RSP_0043	cheY6	11.263	-0.814616	chemotaxis response regulator, CheY6
RSP_0044	tlpT	11.1543	-0.346167	putative cytoplasmic chemoreceptor, TlpT
RSP_0045	slp	10.9286	-0.462775	Slp
RSP_0046	cheW4	11.8288	-0.410135	Chemotaxis protein, CheW4
RSP_0047	cheB2	11.3636	-0.0545919	chemotaxis methylesterase, CheB2( EC:3.1.1.61 )
RSP_0048	cheR3	10.7757	-0.299348	MCP methyltransferase, CheR3( EC:2.1.1.80 )
RSP_0049	cheA4	11.497	-0.37713	Chemotaxis histidine protein kinase, CheA4( EC:2.7.3.- )
RSP_0051	torF	10.728	-0.437128	Torf protein
RSP_0052	fliE	10.5141	-0.464838	flagellar protein FliE
RSP_0053	fliF1	10.6481	-0.496642	Flagellar FliF M-ring protein
RSP_0054	fliG	10.788	-0.268307	Probable flagellar motor switch protein FliG
RSP_0055	fliH	10.982	-0.426868	flagellar protein FliH
RSP_0056	fliI	10.6417	-0.475772	FliI, Flagellum-specific ATPase( EC:3.6.3.14 )
RSP_0057	fliJ	11.652	-0.321146	Flagellar protein FliJ
RSP_0058	fliK	10.8552	-0.531249	FliK, flagellar hook-length control protein
RSP_0059	fliL	10.7906	-0.298578	flagellar biosynthesis protein, FliL
RSP_0060	fliM	11.3317	-0.290315	Flagellar switch protein FliM
RSP_0061	fliN	10.8318	-0.299837	Flagellar motor switch FliN protein
RSP_0062	fliO	10.8895	-0.763287	Flagellar protein FliO
RSP_0063	fliP	10.4677	-0.261157	Flagellar transport protein FliP
RSP_0064	fliQ	10.3339	-0.364229	Flagellar protein FliQ
RSP_0065	fliR	11.9264	0.146332	Flagellar protein FliR
RSP_0066	flhB	10.9816	-0.280728	Flagellar protein FlhB
RSP_0067		10.8014	-0.400498	hypothetical protein
RSP_0068	rpoN2	11.5042	-0.374266	Sigma-54 factor (RpoN2)
RSP_0069	fliC	11.9208	-1.18508	Flagellar filament protein
RSP_0070	fliD	10.7983	-0.451147	possible flagellar hook-associated protein 2 (filament cap protein)
RSP_0071	fleQ	10.5722	0.0905232	sigma54 specific transcriptional regulator, fis family
RSP_0072		10.5615	-0.288049	possible invasion protein
RSP_0073	flgL	10.6534	-0.494591	flagellar hook-associated protein 3 FlgL
RSP_0074	flgK1	10.7399	-0.47523	FlgK flagellar hook-associated protein 1
RSP_0076	flgI	10.8714	-0.738498	flagellar P-ring protein
RSP_0077	flgH	10.6793	-0.710755	Flagellar L-ring protein
RSP_0078	flgG	10.8183	-0.604046	Flagellar distal rod protein
RSP_0079	flgF	10.3908	-0.387359	flagellar proximal rod protein FlgF
RSP_0080	flgE	12.4395	-0.301888	flagellar hook protein FlgE
RSP_0081	flgD	10.9731	-0.573051	Flagellar scaffolding protein FlgD
RSP_0082	flgC	11.6131	-0.313434	flagellar basal-body rod protein FlgC
RSP_0083	flgB	10.8609	-0.238649	Flagellar proximal rod protein FlgB
RSP_0084		11.0594	-0.0909559	hypothetical protein
RSP_0085		12.0279	0.171874	multisensor hybrid histidine kinase( EC:2.7.3.- )
RSP_0086		12.5002	0.253968	hypothetical protein
RSP_0087		11.605	0.16941	two component transcriptional regulator, LuxR
RSP_0088		10.409	0.266544	ycfI, putative structural proteins
RSP_0089		11.4221	0.0774272	hypothetical protein
RSP_0090	smoC	11.1403	-0.0148198	Operon regulator SmoC
RSP_0091	smoE	12.2563	0.246563	ABC sorbitol/mannitol transporter, periplasmic binding protein
RSP_0092	smoF	11.2812	0.316226	ABC sorbitol/mannitol transporter, inner membrane subunit
RSP_0093	smoG	11.2409	0.221912	ABC sorbitol/mannitol transporter, inner membrane subunit
RSP_0094	smoK	11.8783	0.139477	ABC sorbitol/mannitol transporter, ATPase subunit
RSP_0095	smoS	12.0658	0.08002	sorbitol dehydrogenase( EC:1.1.1.14 )
RSP_0096	mtlK	10.7218	-0.0825455	Mannitol dehydrogenase( EC:1.1.1.67 )
RSP_0097	smoM	12.7315	-0.286969	TRAP-T family sorbitol/mannitol transporter, periplasmic binding protein, SmoM
RSP_0099		11.7795	-0.182562	TRAP-T family sorbitol/mannitol transporter, DctQ (4TMs) subunit
RSP_0100	nuoA	12.9857	0.283949	putative NADH dehydrogenase I chain A( EC:1.6.5.3 )
RSP_0101	nuoB	12.685	0.133158	NADH dehydrogenase (ubiquinone), 20 kDa subunit( EC:1.6.5.3 )
RSP_0102	nuoCD	13.3047	0.192627	NADH-ubiquinone oxidoreductase, chain 49kDa / NADH dehydrogenase (ubiquinone), 30 kDa subunit( EC:1.6.5.3 )
RSP_0103	nuoE	13.3442	0.291755	ATP synthase subunit E( EC:1.6.5.3 )
RSP_0104	nuoF	12.7241	0.0276915	Respiratory-chain NADH dehydrogenase, 51 kDa subunit( EC:1.6.5.3,EC:1.6.99.5 )
RSP_0105	nuoG	12.7226	-0.0758095	NADH dehydrogenase gamma subunit( EC:1.6.5.3 )
RSP_0106	nuoH	12.637	0.00254325	putative NADH dehydrogenase I chain H( EC:1.6.5.3 )
RSP_0107	nuoI	12.8374	0.00638797	NADH-quinone oxidoreductase, chain I, ferredoxin( EC:1.6.5.3 )
RSP_0108	nuoJ	12.8552	0.170317	NADH dehydrogenase I chain J( EC:1.6.5.3 )
RSP_0109	nuoK	11.738	0.05857	putative NADH dehydrogenase I chain K( EC:1.6.5.3 )
RSP_0110	nuoL	12.3122	0.0661341	NADH-ubiquinone oxidoreductase, chain 5( EC:1.6.5.3 )
RSP_0111C	nuoM	12.4937	0.090104	0
RSP_0111N	nuoM	12.2266	0.0411032	0
RSP_0112	nuoN	12.1468	-0.0348705	NADH-ubiquinone oxidoreductase, chain 4( EC:1.6.5.3 )
RSP_0113		11.0879	-0.21883	Phospholipase D/Transphosphatidylase( EC:3.1.4.4 )
RSP_0114		10.5585	-0.153824	hypothetical protein
RSP_0115		11.5962	0.259805	Class I triheme cytochrome c
RSP_0116		10.8051	0.335887	hypothetical protein
RSP_0117		12.1317	0.348381	Cytochrome c oxidase, subunit I( EC:1.9.3.1 )
RSP_0118		10.5832	0.10361	Cytochrome c oxidase, subunit IIc( EC:1.9.3.1 )
RSP_0119		10.586	0.16594	PA-phosphatase related phosphoesterase
RSP_0122	cerR	11.2371	-0.0812714	transcriptional regulator, LuxR family
RSP_0123	cerI	14.0199	0.0926573	Autoinducer synthesis protein
RSP_0124		12.8424	-0.166372	hypothetical protein
RSP_0125	opgG	12.4461	-0.152563	periplasmic glucan biosynthesis protein
RSP_0126		13.3745	0.411417	hypothetical protein
RSP_0127	opgH	12.7823	0.374624	Glycosyl transferase, family 2
RSP_0128	opgC	12.3427	0.0345891	OpgC protein
RSP_0129	metN	10.9907	-0.214286	ABC D-methionine uptake transporter, ATPase subunit
RSP_0130	metI	11.2131	-0.0208301	ABC D-methionine uptake transporter, inner membrane subunit
RSP_0132	metQ	12.0653	-0.112858	ABC D-methionine uptake transporter, substrate-binding protein
RSP_0133		10.3965	-0.141562	Naﱿ antiporter, NhaC family
RSP_0134		11.3766	0.266306	hypothetical protein
RSP_0135		11.228	0.0513084	hypothetical protein
RSP_0136		11.511	0.411577	putative integrase for prophage CP-933U
RSP_0137		11.3454	0.172685	hypothetical protein
RSP_0138		12.1991	0.235222	hypothetical protein
RSP_0139		13.7918	-0.20331	Ribosomal protein S6
RSP_0140	rpsR	13.6143	-0.200894	30S ribosomal protein S18
RSP_0141		14.0536	-0.0744006	50S ribosomal protein L9
RSP_0142	tig	13.3285	0.236299	trigger factor
RSP_0144		10.8913	-0.0863302	0
RSP_0145		11.4646	0.171815	0
RSP_0146	glnB	12.3429	-0.427418	Nitrogen regulatory protein P-II
RSP_0147	glnA	13.0377	-0.444788	Glutamine synthetase class-I( EC:6.3.1.2 )
RSP_0148		12.269	0.156302	Signal transduction histidine kinase( EC:2.7.3.- )
RSP_0149		12.7036	0.191298	CheY-like receiver protein( EC:2.7.3.- )
RSP_0150		12.0401	0.472048	chase sensor signal transducdtion histidine kinase( EC:2.7.3.- )
RSP_0151		10.5719	0.0530869	hypothetical protein
RSP_0152		10.6086	0.200063	P-loop ATPase
RSP_0153		10.9773	-0.353649	hypothetical protein
RSP_0154		12.2777	-0.302465	3-hydroxyisobutyrate dehydrogenase( EC:1.1.1.31 )
RSP_0155		12.5652	-0.193046	enoyl-CoA hydratase( EC:4.2.1.17 )
RSP_0156		12.9867	-0.10077	Acyl-CoA dehydrogenase( EC:1.3.99.2 )
RSP_0157		10.8842	0.112753	Beta-mannanase( EC:3.2.1.4 )
RSP_0158		10.7025	0.188292	cellulose synthase-like protein( EC:2.4.1.12 )
RSP_0159	galE-2	10.9531	-0.0816243	UDP-glucose 4-epimerase( EC:5.1.3.2 )
RSP_0160		10.1397	-0.0548228	NAD-dependent epimerase/dehydratase family protein( EC:4.2.1.46 )
RSP_0161		12.3633	-0.0957154	Spermidine/putrescine-binding periplasmic protein
RSP_0162		11.7971	-0.0639816	hypothetical protein
RSP_0163		10.6791	-0.0792961	putative iron(III) ABC transporter, fused inner membrane subunits
RSP_0164		12.3115	0.114474	hypothetical protein
RSP_0165		11.12	-0.0833444	hypothetical protein
RSP_0166	dksA	12.9328	0.258056	DnaK suppressor protein
RSP_0167		11.2529	0.147016	hypothetical protein
RSP_0169		10.7028	-0.146236	Naﻊ► symporter
RSP_0170		11.7625	0.115905	hypothetical protein
RSP_0171		10.9462	-0.0160694	Response regulator receiver protein
RSP_0172		12.8323	0.234016	Predicted transcriptional regulators
RSP_0173		12.3841	-0.229669	2-keto-4-pentenoate hydratase/2-oxohepta-3-ene-1 7-dioic acid hydratase( EC:4.1.1.- )
RSP_0174	ucpA	10.9621	-0.0347407	short-chain dehydrogenase( EC:1.- )
RSP_0175		10.7636	-0.0585113	Lactate dehydrogenase and related dehydrogenase
RSP_0176		10.6181	-0.0530292	dihydroxy-acid dehydratase( EC:4.2.1.9 )
RSP_0177		10.7669	-0.0709689	FAD/FMN-containing dehydrogenase( EC:1.1.2.4 )
RSP_0179		11.4767	-0.0793904	ABC-type nitrate/sulfonate/bicarbonate transport systems, periplasmic components TauA
RSP_0180		10.4484	-0.325194	ABC nitrate/sulfonate/bicarbonate transporter, inner membrane subunit
RSP_0181		10.9901	-0.0744493	ABC nitrate/sulfonate/bicarbonate transporter, inner membrane subunit
RSP_0182		11.295	0.0363807	0
RSP_0183	dht	11.6665	-0.296178	dihydropyrimidinase( EC:3.5.2.2 )
RSP_0184		11.4093	-0.197587	N-carbamoyl-L-amino acid amidohydrolase( EC:3.5.1.6 )
RSP_0185		11.3092	0.136797	Transcriptional regulator, TetR family
RSP_0186		11.2918	0.191692	Transcriptional regulator, TetR family
RSP_0187		12.1068	-0.0254655	dihydropyrimidine dehydrogenase( EC:1.3.1.2 )
RSP_0188		12.5048	-0.346703	Uncharacterized membrane-associated protein
RSP_0189		12.1054	-0.148738	NADPH-dependent glutamate synthase beta chain and related oxidoreductase( EC:1.4.1.13 )
RSP_0190	accB	12.8091	0.319927	Biotin carboxyl carrier protein, AccB
RSP_0191	accC	11.9423	-0.0827514	acetyl-CoA carboxylase( EC:6.3.4.14 )
RSP_0192	aat	10.9295	-0.0298944	possible leucyl/phenylalanyl-tRNA--protein transferase( EC:2.3.2.6 )
RSP_0193		11.514	-0.0589799	hypothetical protein
RSP_0194		12.1819	-0.0261902	possible ABC transporter, substrate-binding protein
RSP_0195		12.8966	-0.253527	NADH-ubiquinone oxidoreductase( EC:1.6.99.3 )
RSP_0196	clpX	13.5345	-0.0942395	ATP-dependent protease ATP-binding subunit
RSP_0197	clpP	12.7627	-0.0075818	Protease subunit of ATP-dependent Clp protease( EC:3.4.21.92 )
RSP_0198		11.1298	0.10107	Phosphatidylglycerophosphate synthase
RSP_0200		11.7062	0.314054	ABC transporter, periplasmic binding protein
RSP_0201		10.5117	-0.0575995	ABC transporter, fused inner membrane subunits
RSP_0202		10.9226	-0.442094	hypothetical protein
RSP_0203		10.5854	0.0570884	signal transduction kinase protein( EC:2.7.3.- )
RSP_0204		12.2915	0.189224	metallo-beta-lactamase family protein( EC:3.1.2.6 )
RSP_0205		11.6872	0.102	hypothetical protein
RSP_0206		10.9351	0.213793	hypothetical protein
RSP_0207		10.9281	0.127397	hypothetical protein
RSP_0208		10.2451	-0.178966	hypothetical protein
RSP_0209		10.6086	0.00604296	possible prophage Lp3 protein 18
RSP_0211		10.3972	-0.0641459	hypothetical protein
RSP_0212		10.7487	0.280687	HNH nuclease
RSP_0213		11.5099	0.309858	Phage terminase-like protein large subunit
RSP_0214		10.5464	-0.0823099	possible uncharacterized phage protein
RSP_0215		10.8652	0.00757827	hypothetical protein
RSP_0216		10.4798	0.10443	hypothetical protein
RSP_0217	int	10.8236	-0.045421	possible phage-related integrase
RSP_0218	mcpM	10.2654	-0.0730657	methyl accepting chemotaxis protein
RSP_0219		10.4017	-0.134085	hypothetical protein
RSP_0220		11.6136	0.0703671	hypothetical protein
RSP_0221		10.9973	0.0884841	plasma membrane H+transporting two-sector ATPase, C subunit
RSP_0223		11.088	0.118332	hypothetical protein
RSP_0224		10.8556	0.0505749	ATP-dependent helicase( EC:3.6.1.- )
RSP_0226		10.3027	-0.0874423	Naringenin-chalcone synthase( EC:2.3.1.74 )
RSP_0227		10.8175	0.0312161	hypothetical protein
RSP_0228	hmuS	11.7079	0.227764	putative hemin transport protein
RSP_0229		12.3316	0.479596	multidrug efflux pump, MF Superfamily
RSP_0230		11.2767	0.136193	Neutral zinc metallopeptidase( EC:3.4.24.- )
RSP_0231	motB	12.1534	0.0869751	flagellar MotB protein
RSP_0233	motA	11.9064	-0.114958	Flagellar motor protein MotA
RSP_0234	tlpL	10.4287	-0.0197553	TlpL, putative cytoplasmic chemoreceptor
RSP_0235	moaA	12.0026	0.1986	molybdenum cofactor biosynthesis protein A
RSP_0236		11.7067	-0.117772	AgaE protein
RSP_0237	argE	11.8947	-0.0871699	acetylornithine deacetylase( EC:3.5.1.16 )
RSP_0238		11.4398	0.35013	hypothetical protein
RSP_0239	PntB	12.9305	-0.0886364	Pyridine nucleotide transhydrogenase beta subunit( EC:1.6.1.2 )
RSP_0240	pntA	12.1598	-0.186236	NAD(P) transhydrogenase subunit alpha( EC:1.6.1.2 )
RSP_0241		11.1095	-0.0690591	Putative protein-S-isoprenylcysteine methyltransferase
RSP_0242		11.057	0.126586	probable kyurenine hydrolase( EC:3.7.1.3 )
RSP_0243		12.3108	-0.0598133	putative lipoprotein
RSP_0244		11.7617	0.117856	Predicted glutamine amidotransferase( EC:4.1.3.27 )
RSP_0245		11.07	-0.264724	Serine-pyruvate aminotransferase/aspartate aminotransferase( EC:2.6.1.45 )
RSP_0246		11.0156	0.116575	ABC lipid efflux transporter, fused ATPase and inner membrane subunits
RSP_0247		11.2201	-0.105764	aminomethyltransferase related to GcvT
RSP_0248		11.2397	-0.145802	elongation factor P
RSP_0250		12.6002	-0.117943	hypothetical protein
RSP_0251		13.7085	-0.28791	Outer membrane efflux protein
RSP_0252		13.7076	-0.310379	Protein-L-isoaspartate carboxylmethyltransferase( EC:2.1.1.77 )
RSP_0253		11.3465	-0.0243934	Glycine/D-amino acid oxidase (deaminating)
RSP_0254	dxsA	12.5277	-0.319815	1-deoxy-D-xylulose-5-phosphate synthase( EC:2.2.1.7 )
RSP_0255	pufX	15.398	-0.196867	Intrinsic membrane pufX protien
RSP_0256	pufM	15.053	-0.11083	PufM, photosynthetic reaction center M subunit
RSP_0257	pufL	14.6456	0.0725583	PufL, Photosynthetic reaction center L subunit
RSP_0258	pufA	16.361	-0.240126	LHI alpha, Light-harvesting B875 protein
RSP_0259	pufQ	13.0397	-0.419073	Protein pufQ
RSP_0260	bchZ	13.0099	-0.374001	putative chlorophyllide reductase, BchZ subunit( EC:1.18.- )
RSP_0261	bchY	13.4023	-0.202673	Chlorophyllide reductase, BchY subunit
RSP_0262	bchX	13.2163	-0.11104	Chlorophyllide reductase, BchX subunit( EC:1.18.6.1 )
RSP_0263	bchC	12.8137	-0.350463	Chlorophyll synthesis pathway, bchC( EC:1.1.1.14 )
RSP_0264	crtF	11.9408	-0.340208	Hydroxyneurosporene methyltransferase( EC:2.1.1.- )
RSP_0265	crtE	12.6147	-0.229398	Geranylgeranyl pyrophosphate synthetase( EC:2.5.1.10 )
RSP_0266	crtD	11.7175	-0.0928618	Methoxyneurosporene dehydrogenase( EC:1.3.- )
RSP_0267	ctrC	11.3604	-0.0945606	Hydroxyneurosporene dehydrogenase
RSP_0269	tspO	12.5272	-0.231958	Tryptophan rich sensory protein
RSP_0270	crtB	13.2846	-0.078707	Squalene/phytoene synthase( EC:2.5.1.32 )
RSP_0271	crtI	13.2352	-0.159215	Phytoene dehydrogenase( EC:1.3.- )
RSP_0272	crtA	13.4086	0.0303144	Spheroidene monooxygenase
RSP_0273	bchI	13.344	-0.0852099	Magnesium-chelatase, ChlI subunit( EC:6.6.1.1 )
RSP_0274	bchD	12.5554	-0.142549	Magnesium-chelatase, subunit D
RSP_0275	bchO	11.9206	-0.268594	Magnesium-chelatase, BchO
RSP_0276		13.8792	-0.168035	Isopentenyl-diphosphate delta-isomerase( EC:5.3.3.2 )
RSP_0277	bchP	13.0974	-0.217281	Geranylgeranyl hydrogenase
RSP_0278		13.2364	-0.0907248	putative light-harvesting 1 (B870) complex assembly protein PucC
RSP_0279	bchG	13.1126	0.048666	bacteriochlorophyll a synthase
RSP_0280	bchJ	15.3978	0.00569724	Bacteriochlorophyll synthase, 23 kDa subunit (bchJ)
RSP_0281	bchE	13.5107	-0.036835	Magnesium-protoporphyrin IX monomethylester oxidative cyclase, 66 kDa subunit(bchE)( EC:1.97.1.4 )
RSP_0282	ppsR	11.8999	0.131653	Transcriptional regulator, PpsR
RSP_0283	ppaA	12.1587	0.131378	regulatory protein, PpaA
RSP_0284	bchF	11.6857	0.0474872	2-vinyl bacteriochlorophyllide hydratase
RSP_0285	bchN	11.8169	-0.0945899	light-independent protochlorophyllide reductase subunit N( EC:1.18.- )
RSP_0286	bchB	12.7726	-0.116038	light-independent protochlorophyllide reductase subunit B( EC:1.18.- )
RSP_0287	bchH	12.6187	-0.268047	Magnesium-chelatase subunit H
RSP_0288	bchL	13.3545	-0.326442	Light-independent protochlorophyllide reductase iron protein( EC:1.18.- )
RSP_0289	bchM	13.1179	-0.164129	Mg-protoporphyrin IX methyl transferase( EC:2.1.1.11 )
RSP_0290		13.9851	-0.0751308	Light-harvesting 1 (B870) complex assembly
RSP_0291	puhA	14.4273	0.146196	Reaction centre H protein
RSP_0292		12.657	0.105161	hypothetical protein
RSP_0293		13.1918	-0.0480587	hypothetical protein
RSP_0294		12.678	-0.0229169	hypothetical protein
RSP_0295		12.2403	-0.0144504	hypothetical protein
RSP_0296	cycA	14.4662	0.0283099	Cytochrome c2
RSP_0297		10.3339	-0.0703077	ABC branched chain amino acid transporter, ATPase subunit
RSP_0298		10.4382	-0.0276834	ABC branched chain amino acid transporter, ATPase subunit
RSP_0299		10.6368	0.234929	ABC branched chain amino acid transporter, inner membrane subunit
RSP_0300		10.2025	-0.106153	ABC branched chain amino acid transporter, inner membrane subunit
RSP_0301		10.242	-0.0464812	ABC branched chain amino acid transporter, substrate binding protein
RSP_0302	ureG	10.8545	0.118775	Urease accessory protein G
RSP_0303	ureF	11.426	0.104898	Urease accessory protein UreF
RSP_0304	ureE	11.416	-0.0715887	urease accessory protein UreE
RSP_0305		11.1146	0.246289	hypothetical protein
RSP_0306		10.2408	-0.165416	Class I diheme cytochrome c
RSP_0307		11.4669	-0.0731996	Antifreeze protein, type I
RSP_0308	ureB	11.097	-0.0274128	Urease, beta subunit( EC:3.5.1.5 )
RSP_0309	ureA	11.306	-0.237738	Urease, gamma subunit( EC:3.5.1.5 )
RSP_0310	ureD	12.242	-0.126836	Urease accessory protein UreD
RSP_0311		10.5854	0.0893029	Putative aminotransferase protein( EC:2.6.1.- )
RSP_0312		10.9782	-0.0361053	Aminotransferase class-III
RSP_0313		12.2959	-0.357226	hypothetical protein
RSP_0314	pucB	15.4975	-0.513997	LHII beta, light-harvesting B800/850 protein
RSP_0315	pucC	12.8199	0.0920115	Light-harvesting 1 (B870) complex assembly
RSP_0316		11.8233	0.203255	Transcriptional regulator, LuxR family
RSP_0317	hemN	13.1418	0.0749784	coproporphyrinogen III oxidase
RSP_0318		10.4529	-0.107321	hypothetical protein
RSP_0319		10.5534	-0.12609	NnrU
RSP_0320	NnrT	10.4668	0.00758149	NnrT
RSP_0321	norD	11.0345	0.108039	NorD Nitric oxide reductase activation protein
RSP_0322	norQ	10.465	0.1362	NorQ protein required for nitric oxide reductase activity
RSP_0323	norB	10.3091	-0.0086369	Nitric oxide reductase large subunit, cytochrome b
RSP_0324	norC	10.5438	-0.0479565	nitric oxide reductase subunit C, cytochrome c( EC:1.7.99.7 )
RSP_0325		10.9461	-0.231423	hypothetical protein
RSP_0326		10.6428	-0.117969	hypothetical protein
RSP_0327	nnrR	10.5518	-0.0679265	Crp-Fnr regulatory protein (NnrR)
RSP_0328	nnrS	10.5476	0.0465379	hypothetical protein
RSP_0329		12.19	-0.251297	GAF sensor diguanylate cyclase (GGDEF)
RSP_0330		12.1474	-0.312778	hypothetical protein
RSP_0331		11.6291	-0.138637	hypothetical protein
RSP_0332		11.7392	-0.152093	possible cellulose synthase
RSP_0333		11.1519	-0.0349391	possible cellulose synthase
RSP_0334		12.3461	-0.147479	hypothetical protein
RSP_0335		11.9038	-0.178151	Probable dicyclicGMP cyclasephosphodiesterase
RSP_0337		10.8245	0.239465	possible phospodiesterase
RSP_0338		10.3927	0.104169	hypothetical protein
RSP_0339		10.6916	0.166905	hypothetical protein
RSP_0340		10.3281	-0.248007	hypothetical protein
RSP_0341		10.6728	-0.151706	cytosine deaminase
RSP_0342		10.6835	-0.154553	putative ABC sugar transporter, inner membrane subunit
RSP_0343		12.0043	0.0963884	putative ABC sugar transporter, inner membrane subunit
RSP_0344		11.1665	-0.111453	putative ABC sugar transporter, fused ATPase subunits
RSP_0345		11.5076	0.0133638	Possible ABC transporter, periplasmic binding protein
RSP_0346		12.3579	-0.202496	ABC transporter, substrate binding protein
RSP_0347		11.3201	-0.127977	ABC transporter, inner membrane subunit
RSP_0348		11.1509	-0.152216	ABC transporter, inner membrane subunit
RSP_0349		11.4493	-0.205109	ABC transporter, ATPase subunit
RSP_0350		11.3748	-0.175715	hypothetical protein
RSP_0351		11.3419	0.179787	D-threo-aldose 1-dehydrogenase
RSP_0352		12.6778	-0.107602	probable ferredoxin
RSP_0353		10.5822	0.0869661	0
RSP_0354		10.7003	-0.05546	hypothetical protein
RSP_0355		13.0141	0.123745	possible serine protease
RSP_0356		13.5045	0.173179	Probable HflC protein
RSP_0357		13.881	0.166404	Probable HflK protein
RSP_0358	gor	11.7741	0.0794177	probable glutathione reductase( EC:1.8.1.7 )
RSP_0359	cbbI	12.0222	-0.00661923	Ribose-5-phosphate isomerase( EC:5.3.1.6 )
RSP_0360		10.5789	0.0531654	hypothetical protein
RSP_0361	sda	12.889	0.26804	probable L-serine dehydratase protein
RSP_0362		10.7529	0.0299529	hypothetical protein
RSP_0363		11.5806	0.0426486	hypothetical protein
RSP_0364		10.5781	-0.0489392	possible transporter, RarD family, DMT superfamily
RSP_0365		12.1379	0.44852	hypothetical protein
RSP_0366		11.5276	-0.0495629	adenylosuccinate synthetase( EC:6.3.4.4 )
RSP_0367		12.2872	-0.0366797	Preprotein translocase SecG subunit
RSP_0368		11.7866	-0.205639	CTP synthetase( EC:6.3.4.2 )
RSP_0369		11.2403	-0.0806536	hypothetical protein
RSP_0370		11.6202	0.338501	hypothetical protein
RSP_0371		13.0891	-0.0905646	ABC basic amino acid transporter, ATPase subunit
RSP_0372		13.5261	-0.0935895	ABC basic amino acid transporter, solute-binding protein
RSP_0373		11.6148	-0.199797	ABC basic amino acid transporter, inner membrane subunit
RSP_0374		10.9638	-0.0785897	ABC basic amino acid transporter, inner membrane subunit
RSP_0375		10.9739	-0.226866	probable glutamine synthetase
RSP_0376		11.7347	-0.147662	Glutamine amidotransferase class-I
RSP_0377		11.2505	-0.0645522	probable glutamine synthetase
RSP_0378		11.4698	-0.0660417	hypothetical protein
RSP_0379		12.0077	0.187332	putative aminotransferase protein
RSP_0380		11.8922	-0.056187	hypothetical protein
RSP_0381		13.1325	-0.328555	hypothetical protein
RSP_0382		11.2128	0.0876531	poly-beta-hydroxybutyrate polymerase
RSP_0383		11.4932	-0.196369	hypothetical protein
RSP_0384		11.5912	0.180215	hypothetical protein
RSP_0385		11.1282	-0.165602	Threonyl-tRNA synthetase, class IIa
RSP_0386		15.4408	-0.20268	Cold-shock DNA-binding domain protein
RSP_0387		12.0057	-0.039117	hypothetical protein
RSP_0388		11.0179	-0.107329	hypothetical protein
RSP_0389	folA	10.6157	-0.0589822	Dihydrofolate reductase
RSP_0390		11.8183	0.110729	Thymidylate synthase
RSP_0392		11.2422	0.542413	probable lactoylglutathione lyase
RSP_0393		11.2794	-0.238122	probable riboflavin biosynthesis protein
RSP_0394		11.8866	-0.0681054	hypothetical protein
RSP_0395	rpoD	12.5928	0.0530592	RNA polymerase sigma factor
RSP_0396		12.2125	0.232806	hypothetical protein
RSP_0397	dnaG	11.846	-0.0892463	DNA primase
RSP_0398		12.0218	0.280345	dehydrogenase( EC:1.4.1.3 )
RSP_0399		12.1571	0.0503631	hypothetical protein
RSP_0400		10.9445	-0.362056	hypothetical protein
RSP_0401		10.9525	-0.225781	hypothetical protein
RSP_0402		10.8471	-0.15363	transcriptional regulator, TetR family
RSP_0403		11.372	0.038565	homoserine dehydrogenase( EC:1.1.1.3 )
RSP_0404		11.7787	0.0350758	fructose - 1,6 - bisphosphatase, GlpX-like
RSP_0405		10.8546	0.0134606	probable single-stranded DNA-specific exonuclease
RSP_0406		11.0168	-0.0422616	periplasmic sensor diguanylate cyclase (GGDEF)
RSP_0407		10.7153	-0.134309	D-lactate dehydrogenase
RSP_0408		12.37	0.281468	hypothetical protein
RSP_0409		11.3081	0.0953461	hypothetical protein
RSP_0410		10.3447	-0.133835	sensor diguanylate cyclase (GGDEF)
RSP_0411		10.9105	-0.225385	hypothetical protein
RSP_0412		11.2803	-0.0709626	putative phosphatase
RSP_0413		10.3106	-0.0153651	two component diguanylate cyclase
RSP_0414		11.0035	-0.0228027	hypothetical protein
RSP_0415		10.9757	0.334926	RNA polymerase sigma-70 factor
RSP_0416		11.4912	0.334348	putative calcium-binding EF-hand domain protein
RSP_0418		11.8495	0.0527745	hypothetical protein
RSP_0419		11.3633	-0.209726	hypothetical protein
RSP_0420		11.3035	0.0412258	hypothetical protein
RSP_0421		11.2954	0.0809772	hypothetical protein
RSP_0422		12.6922	-0.0590897	hypothetical protein
RSP_0423		10.961	0.217398	Aldo/keto reductase
RSP_0424		10.2799	-0.212575	hypothetical protein
RSP_0425	metG	11.6424	0.00994334	methionyl-tRNA synthetase
RSP_0426		10.9864	-0.199743	putative Naﱿ antiporter with cyclic nucleotide-binding domain
RSP_0427		12.4065	-0.115831	hypothetical protein
RSP_0428		10.6507	-0.316467	hypothetical protein
RSP_0429		11.2298	0.041582	Probable ABC drug/toxin efflux transporter; fused ATPase and inner membrane subunits
RSP_0430	cobD	10.5252	0.0349994	cobalamin biosynthesis protein CobD
RSP_0431		11.5243	0.251943	putative selenocysteine lyase( EC:4.4.1.16 )
RSP_0432		11.9858	0.183381	hypothetical protein
RSP_0433		12.8881	0.406573	hypothetical protein
RSP_0434	SufD	12.4809	0.567263	0
RSP_0437	SufC	13.2691	0.678581	Suf C, ATPase
RSP_0439		12.5611	0.667722	hypothetical protein
RSP_0440	sufB	13.4936	0.665601	putative SufB
RSP_0442		11.0946	-0.996986	putative aminotransferase
RSP_0443		11.3917	-1.14718	Rrf2 family transcriptional regulator
RSP_0444		11.6621	-0.828366	hypothetical protein
RSP_0445		10.9247	-0.696767	hypothetical protein
RSP_0446		12.5157	-0.362525	isocitrate dehydrogenase( EC:1.1.1.42 )
RSP_0447		10.7466	-0.145323	hypothetical protein
RSP_0448		11.9341	0.0640251	EF-Tu; elongation factor Tu
RSP_0449		11.4839	-0.157946	putative glutamine amidotransferase
RSP_0450		12.5069	-0.135853	hypothetical protein
RSP_0451	alaS	11.7227	-0.0757437	alanyl-tRNA synthetase
RSP_0452	recA	11.9437	-0.080747	recombinase A
RSP_0453		10.7185	0.0683582	hypothetical protein
RSP_0454		11.533	0.148979	multisensor hybrid histidine kinase
RSP_0455		11.5586	0.0425834	possible NOL1/NOP2/sun family protein
RSP_0456		10.7312	-0.0867044	hypothetical protein
RSP_0457	glpR	10.5649	0.0901039	probable glycerol-3-phosphate regulon repressor
RSP_0458		10.7467	-0.0516206	hypothetical protein
RSP_0459		10.6797	-0.0541321	hypothetical protein
RSP_0460		10.91	0.300114	AcrB/AcrD/AcrF family cation/multidrug efflux pump
RSP_0461		11.5145	0.325391	multidrug/cation efflux pump, membrane fusion protein (MFP) family
RSP_0462		10.6798	-0.0632393	hypothetical protein
RSP_0463		11.4629	-0.16006	cation efflux transporter, CDF family
RSP_0464		14.065	0.0254266	putative protease
RSP_0465		13.1876	0.176029	putative protease
RSP_0466		12.6503	0.0465903	hypothetical protein
RSP_0467	ubiD	11.4047	0.191561	3-octaprenyl-4-hydroxybenzoate carboxy-lyase
RSP_0468		11.8558	0.202501	putative 3-octaprenyl-4-hydroxybenzoate carboxy-lyase
RSP_0469		11.1539	-0.0166974	hypothetical protein
RSP_0470		10.8523	-0.185379	hypothetical protein
RSP_0472		11.5672	0.106457	hypothetical protein
RSP_0473		11.1652	0.125872	phospholipase-D family protein
RSP_0474	cycP	11.8622	0.254418	Cytochrome c'
RSP_0475		12.0544	0.222025	cytochrome b
RSP_0476		11.1782	0.00812834	L-fuculose-phosphate aldolase( EC:4.1.2.17 )
RSP_0477		11.4079	0.1348	hypothetical protein
RSP_0478		10.5759	-0.148375	putative lysyl-tRNA synthetase
RSP_0479		11.8062	0.180441	elongation factor P
RSP_0480	uxuB	10.5288	0.0332857	D-mannonate oxidoreductase( EC:1.1.1.57 )
RSP_0481		10.6185	-0.064331	possible 2-deoxy-D-gluconate 3-dehydrogenase( EC:1.1.1.125 )
RSP_0482	kduI	10.7884	0.0778772	4-deoxy-L-threo-5-hexosulose-uronate ketol-isomerase( EC:5.3.1.17 )
RSP_0483		10.5402	-0.111935	hypothetical protein
RSP_0484		10.2984	0.0368515	TRAP-T family transporter, DctM (12 TMs) subunit
RSP_0485		10.9685	0.0101004	TRAP-T family transporter, DctQ (4 TMs) subunit
RSP_0487		10.954	0.136188	TRAP-T family transporter, DctP (periplasmic binding) subunit
RSP_0488	uxaC	10.327	-0.132238	uronate isomerase
RSP_0489		10.5365	0.0837666	GntR family transcriptional regulator
RSP_0490		11.1322	-0.0016357	carbohydrate kinase
RSP_0491	hupT	11.2323	-0.0553266	Hydrogen uptake histidine-kinase
RSP_0492	hupU	11.1003	-0.0628915	hydrogenase small subunit
RSP_0493	hupV	11.7257	0.0788861	hydrogenase large subunit
RSP_0494	hypF	11.5231	-0.00580298	hydrogenase maturation factor F
RSP_0495	hupS	10.2888	0.020639	hydrogenase protein small subunit( EC:1.12.99.6 )
RSP_0496	hupL	10.2743	-0.0209555	hydrogenase protein large subunit
RSP_0497		10.923	0.0159301	HupE/UreJ accessory protein
RSP_0498	hupC	10.0837	-0.191393	Ni, Fe hydrogenase I cytochrome b subunit
RSP_0499	hupD	11.0955	0.0701104	HycI, hydrogenase maturation protease
RSP_0500		11.0982	0.0135297	putative HupF/HypC hydrogenase protein
RSP_0501	hupG	10.4738	-0.172972	HupG hydrogenase expression/formation protein
RSP_0502	hupH	10.6372	0.00056247	HupH hydrogenase expression/formation protein
RSP_0503	hupJ	10.492	-0.24762	HupJ, contains rubredoxin domain
RSP_0504	hupK	10.6163	-0.167759	HupK
RSP_0505	hypA	12.2852	0.0770025	Hydrogenase expression/synthesis, HypA family
RSP_0506	hypB	10.7914	0.0214173	NI2+binding GTPase protein HypB
RSP_0507		10.5699	-0.0854147	HupR response regulator
RSP_0508	hypC	11.2229	0.0928256	Hydrogenase expression/formation protein HypC
RSP_0509	hypD	10.8401	-0.228987	hydrogenase isoenzyme formation protein HypD
RSP_0510	hypE	10.7902	-0.0259209	hydrogenase expression/formation protein HypE
RSP_0511		10.7687	-0.038681	two component transcriptional regulator, LuxR family
RSP_0512		10.3561	-0.154602	multisensor hybrid histidine kinase
RSP_0513		12.6333	0.256251	hypothetical protein
RSP_0514		10.8798	0.0572386	dTDP-glucose 4,6-dehydratase protein( EC:4.2.1.46 )
RSP_0515		10.8619	0.270909	hypothetical protein
RSP_0516		10.3034	-0.0809707	hypothetical protein
RSP_0517		10.5266	-0.0838705	hypothetical protein
RSP_0518		10.5339	-0.139224	putative glycosyltransferase protein
RSP_0519		10.2062	0.112731	NAD-dependent epimerase/dehydratase
RSP_0520		10.7806	-0.0277731	NAD-dependent dehydratase/epimerase
RSP_0521		10.925	0.270836	putative Zn-containing dehydrogenase
RSP_0522		10.2842	-0.115955	putative oxidoreductase
RSP_0523		10.6281	0.065611	hypothetical protein
RSP_0524		10.7283	-0.0630901	hypothetical protein
RSP_0525		11.1381	0.0753782	hypothetical protein
RSP_0526		11.2599	0.0239985	hypothetical protein
RSP_0527	rpoN	10.9347	-0.0108155	sigma-54, RpoN
RSP_0528	nifW	10.1931	-0.100046	nitrogenase stabilizing/protective protein
RSP_0529	nifV	10.8396	-0.267939	Homocitrate synthase
RSP_0530	nifS	10.3464	-0.0426538	Cysteine desulfurase( EC:2.8.1.7 )
RSP_0531	nifU	10.2743	0.0942643	Nitrogen fixation protein
RSP_0532		11.0692	0.0227886	hypothetical protein
RSP_0533	nifQ	10.337	-0.0436097	putative nitrogen fixation protein nifQ
RSP_0534		10.5187	0.0824232	putative dimeric ferredoxin (FdIII)
RSP_0535		10.8974	0.0499385	hypothetical protein
RSP_0536	nifX	10.8844	0.165133	putative nitrogenase molybdenum-iron protein NifX
RSP_0537	nifN	10.6199	0.104664	nitrogenase molybdenum-iron protein beta chain, nifN
RSP_0538	nifE	10.2614	-0.108072	nifE, nitrogenase molybdenum-cofactor synthesis protein
RSP_0539	nifK	10.1561	-0.129912	nitrogenase molybdenum-iron protein beta chain
RSP_0540	nifD	10.0734	-0.0720119	Nitrogenase iron-molybdenum protein, alpha chain( EC:1.18.6.1 )
RSP_0541	nifH	10.8273	0.157691	Nitrogenase iron protein (Nitrogenase component II)( EC:1.18.6.1 )
RSP_0542		10.454	0.0829669	hypothetical protein
RSP_0543	fixU	10.8399	0.0752089	hypothetical protein
RSP_0544	nifZ	10.9768	0.245009	probable NifZ
RSP_0545		10.4234	-0.0281604	hypothetical protein
RSP_0546	nifB	10.7378	0.385646	NifB family--FeMo cofactor biosynthesis protein
RSP_0547	nifA	11.4324	0.0535103	NifA transcriptional activator
RSP_0548		11.7003	0.197432	hypothetical protein
RSP_0549		11.6134	-0.136571	hypothetical protein
RSP_0550		11.664	-0.0297236	putative D-alanyl-D-alanine carboxypeptidase
RSP_0551		10.6945	-0.0587143	putative thymidylate kinase( EC:2.7.4.9 )
RSP_0552		10.5585	0.0377594	putative multidrug transporter, SMR family, DMT Superfamily
RSP_0553	ruvB	10.9536	-0.075815	Holliday junction DNA helicase RuvB
RSP_0554	htpx	11.145	0.113521	heat shock protein HtpX
RSP_0555	ruvA	11.1123	-0.105084	Holliday junction DNA helicase motor protein
RSP_0556	ruvC	11.4168	0.0612929	Holliday junction resolvase
RSP_0557		14.0117	0.429455	hypothetical protein
RSP_0558		11.3913	0.0640173	Possible ribosomal protein L11 methyltransferase
RSP_0559	msrA	11.098	0.17766	Peptide methionine sulfoxide reductase
RSP_0560	priA	11.4112	0.010395	Probable pimosomal protein N'
RSP_0561		11.4516	-0.0413857	transaldolase
RSP_0562		11.7293	0.0087312	hypothetical protein
RSP_0563		12.0587	0.0444863	tyrosine recombinase
RSP_0564		10.4257	0.167355	hypothetical protein
RSP_0565		11.1632	-0.0897614	putative phosphatidylcholine synthase
RSP_0566		10.8421	-0.134849	possible transporter, DMT superfamily
RSP_0567		10.7462	-0.173403	Probable Methylated-DNA-(protein)-cysteine S-methyltransferase
RSP_0568		11.3409	-0.314553	isoleucyl-tRNA synthetase
RSP_0569		11.6312	-0.00757272	hypothetical protein
RSP_0570		11.5878	0.0901687	hypothetical protein
RSP_0571		12.2716	0.0822689	tRNA pseudouridine synthase
RSP_0572		10.5786	-0.288459	putative exonuclease
RSP_0573	phoB	10.5514	-0.0303902	Response regulator receiver protein
RSP_0574		10.3737	-0.243895	hypothetical protein
RSP_0575		11.0981	-0.149884	Predicted signal transduction protein containing cyclic nucleotide-binding and CBS domains
RSP_0576		11.084	-0.170742	Naﻊ► symporter
RSP_0577		11.5493	-0.389774	hypothetical protein
RSP_0578		12.3925	-0.293012	Adenylate kinase( EC:2.7.4.3 )
RSP_0579		12.4398	-0.455043	Acetyl-coenzyme A synthetase( EC:6.2.1.1 )
RSP_0580		11.1128	-0.172002	Putative sulfate transporter, SulP family
RSP_0581		10.673	0.100321	hypothetical protein
RSP_0582		11.0588	0.0891039	possible penicillin binding protein
RSP_0583		10.9672	0.0700815	hypothetical protein
RSP_0584		11.3691	-0.124599	lysyl-tRNA synthetase
RSP_0585	osmC	10.8583	0.251128	osmotically inducible protein OsmC
RSP_0586	nadD	12.2661	0.0512538	nicotinic acid mononucleotide adenyltransferase
RSP_0587		11.4596	0.0650851	Putative ABC transporter, fused ATPase subunits
RSP_0588		12.2865	0.176107	hypothetical protein
RSP_0589		10.5528	0.249687	hypothetical protein
RSP_0590		11.4317	0.0463116	hypothetical protein
RSP_0591		15.7149	-0.160002	Cold-shock protein
RSP_0592		10.8318	-0.175108	Putative lipase/esterase
RSP_0594		10.5461	-0.0792202	Putative choline sulfatase( EC:3.1.6.6 )
RSP_0595		11.8021	0.339829	hypothetical protein
RSP_0596		11.2238	-0.104378	Putative peptidyl-dipeptidase
RSP_0597		11.3971	-0.292974	Probable molybdopterin biosynthesis protein
RSP_0598		12.0116	-0.167775	Probable deoxyuridine-triphosphatase( EC:3.6.1.23 )
RSP_0599		11.7422	-0.243111	phosphopantothenoylcysteine synthase/decarboxylase
RSP_0600		12.1693	-0.0944938	hypothetical protein
RSP_0601	rpoH2	11.4901	-0.564419	RNA polymerase sigma factor
RSP_0602		11.5606	0.404473	Possible adenosyl cobinamide kinase/ cobinamide phosphate guanylyltransferase( EC:2.7.1.156 )
RSP_0603		10.7403	0.225105	hypothetical protein
RSP_0604		10.4714	-0.00440691	hypothetical protein
RSP_0605		10.3588	0.100541	hypothetical protein
RSP_0606		10.5669	0.134032	Putative redox protein
RSP_0607		10.3445	-0.113227	RNA polymerase sigma-70 factor
RSP_0608		10.5545	0.051911	hypothetical protein
RSP_0609		10.9339	0.228735	hypothetical protein
RSP_0610		10.8751	0.043781	Putative 3-oxoacyl-(acyl-carrier-protein) reductase
RSP_0611		12.003	0.375493	transcriptional regulator, ArsR family
RSP_0612		10.6016	0.0045814	RhtB family transporter
RSP_0613		10.7102	0.11385	hypothetical protein
RSP_0614		10.4208	-0.1376	hypothetical protein
RSP_0615		10.7118	-0.0611499	Putative oxidoreductase
RSP_0616		11.6654	0.276133	transcriptional regulator, AraC family
RSP_0617		11.4932	-0.631701	hypothetical protein
RSP_0618		10.5993	-0.0507361	hypothetical protein
RSP_0619		10.7472	0.112631	hypothetical protein
RSP_0620		10.4451	-0.0164085	hypothetical protein
RSP_0621		10.8736	0.13988	Possible DNA helicase
RSP_0623		12.4511	-0.419166	hypothetical protein
RSP_0624		12.1469	0.0145055	hypothetical protein
RSP_0625		12.8837	-0.284002	Putative Maf-like protein
RSP_0626	infA	13.8156	-0.186538	translation initiation factor IF-1
RSP_0627		11.0327	-0.142093	Putative amidohydrolase
RSP_0628		11.2245	-0.0123412	hypothetical protein
RSP_0629		12.0169	-0.189079	hypothetical protein
RSP_0630		11.6847	-0.0651832	hypothetical protein
RSP_0631		11.8536	-0.0667432	hypothetical protein
RSP_0632	hisD1	11.7188	0.0017186	histidinol dehydrogenase( EC:1.1.1.23 )
RSP_0633		11.2987	-0.00838419	UDP-N-acetylglucosamine enolpyruvyl transferase( EC:2.5.1.7 )
RSP_0634		10.5821	-0.269253	TRAP-T family transporter, DctM (12 TMs) subunit
RSP_0635		10.3779	0.209015	TRAP-T family transporter, DctQ (4 TMs) subunit
RSP_0636		10.5835	-0.0795694	TRAP-T family transporter, DctP (periplasmic binding) subunit
RSP_0637		10.8859	0.116694	hypothetical protein
RSP_0638		10.7576	-0.150277	putative FAD dependent oxidoreductase protein
RSP_0639		10.5599	0.179448	Putative N-methylhydantoinase B
RSP_0640		10.6596	-0.121545	putative N-methylhydantoinase A
RSP_0641		10.8766	0.0295902	transcriptional regulator, XRE family
RSP_0642		10.3245	-0.150145	possible transporter, RhaT family, DMT superfamily
RSP_0643		11.6619	-0.0340429	periplasmic sensor signal transduction histidine kinase
RSP_0644		10.9311	-0.112571	ABC transporter, inner membrane subunit
RSP_0645		11.5921	-0.0164067	ABC transporter, ATPase subunit
RSP_0646		10.9767	0.0668526	ABC transporter, substrate-binding protein
RSP_0647	thiD	11.0197	0.0267658	phosphomethylpyrimidine kinase( EC:2.7.4.7 )
RSP_0648	thiE	11.3459	0.0433434	Thiamine-phosphate pyrophosphorylase
RSP_0649	thiM	11.0218	-0.0880102	Putative hydoxyethylthiazole kinase( EC:2.7.1.50 )
RSP_0650		11.8284	-0.215335	Probable transglycosylase
RSP_0651		12.9813	-0.193078	Putative inositol monophosphatase protein
RSP_0652		11.2685	-0.21518	UDP-glucose 4-epimerase
RSP_0653		11.5515	-0.214467	UDP-glucose 6-dehydrogenase( EC:1.1.1.22 )
RSP_0654		12.3552	-0.0194871	possible transporter, DMT superfamily
RSP_0655		11.7257	-0.0345194	hypothetical protein
RSP_0656		11.5647	-0.11268	Probable sodium/sulphate symporter
RSP_0657		12.6595	-0.190793	hypothetical protein
RSP_0658		10.4917	0.00373759	Probable ATP-dependent helicase
RSP_0659		11.5039	0.182466	Putative metallo-phosphoesterase
RSP_0660		11.2963	-0.26717	hypothetical protein
RSP_0661		11.3336	-0.207219	Probable tetrahydrofolate dehydrogenase/cyclohydrolase( EC:1.5.1.5 )
RSP_0662		11.8755	-0.174974	Putative chorismate mutase
RSP_0663		11.2664	0.0816943	Formate-tetrahydrofolate ligase( EC:6.3.4.3 )
RSP_0664		10.3711	0.0830543	hypothetical protein
RSP_0665	ftsH	13.4097	0.224102	FtsH( EC:3.4.24.- )
RSP_0666		11.034	-0.137801	Probable cell cycle protein
RSP_0667		12.512	0.124255	hypothetical protein
RSP_0668		12.3131	-0.0232938	OmpA/MotB family protein
RSP_0669	tolB	11.6587	0.092617	translocation protein TolB precursor
RSP_0670		11.6284	0.112228	Possible TolA protein
RSP_0671		12.5244	0.337334	ExbD/TolR family protein
RSP_0672	TolQ	11.9902	0.193676	Biopolymer transport protein, TolQ
RSP_0673		11.2471	0.331266	Putative thioesterase
RSP_0674		12.675	0.0348235	DNA polymerase III subunit delta
RSP_0675		11.118	-0.0189772	putative TatD-related deoxyribonuclease
RSP_0676		10.7151	0.317307	PhnP-like protein
RSP_0677		10.6692	-0.0466959	Putative malonate transporter, mdcF, AEC family
RSP_0678		11.3201	0.127831	hypothetical protein
RSP_0679	hemC	12.4835	-0.262176	porphobilinogen deaminase( EC:2.5.1.61 )
RSP_0680	hemE	11.9638	-0.386944	Uroporphyrinogen decarboxylase
RSP_0681		10.805	-0.142995	hypothetical protein
RSP_0682	hemF	10.8328	-0.0807494	coproporphyrinogen III oxidase( EC:1.3.3.3 )
RSP_0683		11.8355	0.183547	hypothetical protein
RSP_0684		11.0451	0.322025	Possible oxidoreductase; Short-chain dehydrogenase/reductase SDR
RSP_0685		11.0433	-0.0703219	Possible ribosomal RNA small subunit methyltransferase C RsmC
RSP_0686		12.0796	0.148671	ATP-dependent Clp protease adaptor protein clpS
RSP_0687		10.9513	-0.113935	Predicted hydrolase (haloacid dehalogenase (HAD) superfamily)
RSP_0688		11.823	0.207532	Probable penicillin-binding protein
RSP_0689	rdxS	11.8124	-0.068609	RdxS, cytochrome oxidase maturation protein, cbb3-type
RSP_0690	rdxI	11.9478	-0.166709	Copper-translocating P-type ATPase, RdxI
RSP_0691	rdxH	12.378	0.0750532	RdxH
RSP_0692	rdxB	12.162	-0.199754	iron-sulfur cluster-binding protein
RSP_0693	ccoP	14.4466	-0.0836586	Cbb3-type cytochrome c oxidase CcoP subunit
RSP_0694	ccoQ	14.2784	-0.040747	Cbb3-type cytochrome c oxidase CcoQ subunit
RSP_0695	ccoO	14.5797	0.0384113	Cbb3-type cytochrome c oxidase CcoO subunit
RSP_0696	ccoN	13.827	0.141549	Cbb3-type cytochrome oxidase CcoN subunit
RSP_0697		13.2444	0.279511	Universal stress protein (Usp)
RSP_0698	fnrL	11.7499	-0.264758	Crp-Fnr regulatory protein (FnrL)
RSP_0699	hemZ	11.9927	0.292924	coproporphyrinogen III oxidase
RSP_0700		10.9293	-0.00836046	probable glycosyltransferase
RSP_0701		11.3466	-0.0271358	ABC peptide transporter, fused ATPase domains
RSP_0702		11.0075	-0.00340091	ABC peptide transporter, inner membrane subunit
RSP_0703		11.4213	-0.00695322	ABC peptide transporter, inner membrane subunit
RSP_0704		11.2023	0.116087	ABC peptide transporter, substrate binding protein
RSP_0705		13.1272	0.374772	Cytochrome cy
RSP_0706	pheA	10.9961	0.0205054	prephenate dehydratase
RSP_0707		11.5177	0.119546	hypothetical protein
RSP_0708		11.5036	0.209459	NUDIX hydrolase
RSP_0709	cpdB	10.7189	0.0517662	2',3'-cyclic-nucleotide 2'-phosphodiesterase
RSP_0710	dnaX	11.1931	0.0225235	DNA polymerase III subunits gamma and tau
RSP_0711	YbaB	12.8333	0.326304	hypothetical protein
RSP_0712	recR	12.0667	-0.385378	recombination protein RecR
RSP_0713		10.7549	0.0892551	hypothetical protein
RSP_0714		12.0823	-0.124216	hypothetical protein
RSP_0715		11.9708	0.214883	Ribonuclease T2
RSP_0716		11.9564	0.368126	NADPH/quinone reductase and related Zn-dependent oxidoreductase
RSP_0717		11.8538	0.214176	hypothetical protein
RSP_0718	rpsU	15.0013	-0.209578	30S ribosomal protein S21
RSP_0719		11.8442	-0.0888183	phosphatidylserine decarboxylase
RSP_0720	pssA	11.5787	0.0738563	CDP-alcohol phosphatidyltransferase
RSP_0721	PmtA	12.7279	0.0210456	Phosphatidylethanolamine N-methyltransferase( EC:2.1.1.17 )
RSP_0722		11.4945	0.0103345	transcriptional regulator, AsnC family
RSP_0723	ald	10.6794	-0.0624787	alanine dehydrogenase( EC:1.4.1.1 )
RSP_0724	mscL	11.2669	0.230781	Large-conductance mechanosensitive channel
RSP_0725		11.2085	0.114133	Thioredoxin, thioldisulfide interchange protein
RSP_0726		11.1627	-0.0618088	argininosuccinate lyase( EC:4.3.2.1 )
RSP_0727		12.3441	0.372888	hypothetical protein
RSP_0728		11.0585	-0.0414245	hypothetical protein
RSP_0729	lysA	11.5175	0.0163281	Orn/DAP/Arg decarboxylase, family 2( EC:4.1.1.20 )
RSP_0730		10.9395	0.0874497	hypothetical protein
RSP_0731		10.7636	0.195047	hypothetical protein
RSP_0732		12.1988	0.0926322	hypothetical protein
RSP_0733		11.1837	0.329455	cell division ATP-binding protein FtsE
RSP_0734		11.2992	0.00574549	cell division protein FtsX
RSP_0735		10.9603	0.222946	Phospholipid/glycerol acyltransferase
RSP_0736	mobC	10.702	-0.0193632	MobC protein
RSP_0737	mobB	10.8806	0.210374	Molybdopterin guanine dinucleotide synthesis
RSP_0738	mobA	11.8811	0.203517	molybdopterin-guanine dinucleotide biosynthesis protein A
RSP_0739		10.4215	0.018937	Branched chain amino acid efflux pump, large (AzlC) subunit
RSP_0741		12.7159	0.0657829	putative metallo-beta-lactamase family protein
RSP_0742		13.0999	0.0142915	probable acyl-CoA dehydrogenase
RSP_0743		11.4138	-0.0555104	Putative translation factor
RSP_0744		10.9421	-0.0142783	DNA-3-methyladenine glycosylase I( EC:3.2.2.20 )
RSP_0745		12.8828	0.140116	acetyl-CoA acetyltransferase( EC:2.3.1.9 )
RSP_0747		12.1546	-0.0600079	Short-chain dehydrogenase/reductase( EC:1.1.1.36 )
RSP_0748		10.9888	-0.0576704	N-6 Adenine-specific DNA methylase
RSP_0749		10.7586	-0.0964491	hypothetical protein
RSP_0750		12.1466	-0.0291438	Geranylgeranyl pyrophosphate synthase/Polyprenyl synthetase
RSP_0751		10.7035	-0.137449	hypothetical protein
RSP_0752		11.1529	0.250985	Acetyltransferase (GNAT) family
RSP_0753	SspA	11.2394	0.747827	Salt-stress induced outer membrane protein
RSP_0754		12.9939	0.0339991	hypothetical protein
RSP_0755	nusB	12.6111	-0.154426	putative N utilization substance protein B
RSP_0756	ribH1	11.9608	-0.121872	6,7-dimethyl-8-ribityllumazine synthase beta chain
RSP_0757	ribBA	11.7351	-0.0856142	Bifunctional GTP cyclohydrolase II/3,4-dihydroxy-2butanone-4-phosphate synthase
RSP_0758		11.7595	0.0567537	riboflavin synthase subunit alpha
RSP_0759		13.2084	0.0939088	putative capsule polysaccharide exporter
RSP_0760	mucS	10.7927	-0.0810697	transcriptional regulator, MarR family
RSP_0761		12.0978	0.076096	hypothetical protein
RSP_0762		11.7303	0.134568	transcriptional regulator, XRE family
RSP_0763	aatA	10.9614	-0.0638254	aspartate aminotransferase( EC:2.6.1.1 )
RSP_0764		12.0367	-0.286302	Multi Antimicrobial Extrusion (MATE) family efflux pump NorM
RSP_0765		12.4891	0.531942	SAM-dependent methyltransferase
RSP_0766		12.3942	0.4208	hypothetical protein
RSP_0768		11.9895	0.184283	transcriptional regulator, LuxR family
RSP_0769		11.5034	-0.0132755	Glutathione S-transferase
RSP_0772	parE	11.2949	0.0305032	DNA topoisomerase IV subunit B
RSP_0773		10.7038	-0.18668	mannonate dehydratase( EC:4.2.1.8 )
RSP_0774		11.8561	0.0306501	RNA binding protein
RSP_0775		12.4038	0.129531	Class I monoheme cytochrome c
RSP_0776	LolD	11.2684	-0.0434983	ABC lipoprotein efflux transporter, ATPase subunit, LolD
RSP_0777	LolE	11.4333	-0.0119336	ABC lipoprotein efflux transporter, inner membrane subunit, LolE
RSP_0778	ProS	11.3236	0.100324	prolyl-tRNA synthetase
RSP_0779	perM	11.2986	0.230334	Lipocalin-related protein and Bos/Can/Equ allergen
RSP_0780		11.3809	0.227029	hypothetical protein with ATP/GTP-binding site
RSP_0781		10.9575	-0.118884	polyphosphate kinase( EC:2.7.4.1 )
RSP_0782		12.4924	-0.0297339	Ppx/GppA phosphatase
RSP_0783		11.543	0.0248788	hypothetical protein
RSP_0784		11.2592	-0.0315073	putative acetyltransferase, GNAT family
RSP_0785		11.1612	-0.108567	Putative heat shock protein DnaJ
RSP_0786		10.7582	-0.133462	possible Endonuclease/Exonuclease/phosphatase fa
RSP_0787		12.2978	-0.283381	hypothetical protein
RSP_0788		10.7317	-0.3065	hypothetical protein
RSP_0789	cobC	10.836	-0.0490547	Aminotransferase, class-I
RSP_0790	pqqE	10.5555	-0.0646142	pyrroloquinoline quinone biosynthesis protein PqqE
RSP_0791	pqqD	10.7687	-0.0236134	putative pyrroloquinoline quinone synthesis protein D
RSP_0792	pqqC	10.3758	-0.335195	pyrroloquinoline quinone biosynthesis protein PqqC
RSP_0793	pqqB	10.3493	-0.287918	pyrroloquinoline quinone biosynthesis protein PqqB
RSP_0794	catR	11.3851	0.126016	transcriptional regulator, LysR family
RSP_0795		11.1348	0.0877679	hypothetical protein
RSP_0796	cobQ	11.5126	0.0429689	cobyric acid synthase
RSP_0797	gltX	12.2274	0.0516512	glutamyl-tRNA synthetase( EC:6.1.1.17 )
RSP_0798		10.712	-0.052596	Neutral zinc metallopeptidase
RSP_0799		11.3791	0.168877	hypothetical protein
RSP_0800		13.193	0.336486	hypothetical protein
RSP_0801		10.6964	0.14471	deacetylase / probable acetylpolyamine aminohydrolase
RSP_0802		11.0354	-0.0551842	Dipeptidase( EC:3.4.13.19 )
RSP_0803	DppF	11.0257	-0.247154	ABC dipeptide transporter, ATPase subunit DppF
RSP_0804	DppD	11.0248	-0.250242	ABC dipeptide transporter, ATPase subunit DppD
RSP_0805	DppC	11.0451	-0.0742446	ABC dipeptide transporter, inner membrane subunit DppC
RSP_0806	DppB	11.1675	-0.0282186	ABC dipeptide transporter, inner membrane subunit DppB
RSP_0807	DdpA	11.8923	0.184836	ABC dipeptide transporter, substrate-binding subunit DdpA
RSP_0809		11.5664	-0.0354643	hypothetical protein
RSP_0810		10.6283	0.0218177	hypothetical protein
RSP_0811		11.7374	-0.00188025	hypothetical protein
RSP_0812		11.1913	0.0046424	Glyoxalase I (lactoylglutathione lyase)( EC:4.4.1.5 )
RSP_0813		10.1488	-0.170999	Response regulator receiver protein
RSP_0814		12.212	0.143002	Acetyltransferase
RSP_0815	aspS	11.8608	0.0794717	aspartyl-tRNA synthetase( EC:6.1.1.12 )
RSP_0816		11.0624	-0.046258	Putative aminotransferase, class IV
RSP_0817		11.1431	0.0958306	para-aminobenzoate synthase component I
RSP_0818	carB	11.2138	-0.0549467	carbamoyl-phosphate synthase large subunit( EC:6.3.5.5 )
RSP_0819	rhlE2	13.1474	-0.662956	DEAD/DEAH box helicase
RSP_0820		13.3823	0.139812	Putative cytochrome B561
RSP_0821		10.8083	-0.0552492	Esterase/lipase/thioesterase
RSP_0822		11.3597	-0.0764359	hypothetical protein
RSP_0823	SHMT	11.2713	0.0892828	serine hydroxymethyltransferase protein( EC:2.1.2.1 )
RSP_0824	pth	11.0082	0.00882854	peptidyl-tRNA hydrolase( EC:3.1.1.29 )
RSP_0825	ppnk	11.2334	0.0668098	probable inorganic polyphosphate/ATP-NAD kinase( EC:2.7.1.23 )
RSP_0826		10.8352	0.0187725	hypothetical protein
RSP_0827		13.9155	-0.170965	Ribosomal protein L25
RSP_0828		12.0974	0.220948	Major facilitator superfamily (MFS) transporter
RSP_0829	lctB	12.3581	-0.29526	Lactate dehydrogenase( EC:1.1.2.3 )
RSP_0830		11.167	-0.184654	CBS-domain-containing membrane protein
RSP_0831	trpA	10.7921	0.131182	tryptophan synthase subunit alpha( EC:4.2.1.20 )
RSP_0832		11.0138	0.0232457	Putative GTP-binding protein
RSP_0834	xanB	10.5036	-0.00234108	mannose-6-phosphate isomerase / mannose-1-phosphate guanylyltransferase( EC:2.7.7.22 )
RSP_0835	manB	11.9196	0.18733	phosphomannomutase( EC:5.4.2.8 )
RSP_0836		11.377	-0.165857	Putative flavoprotein
RSP_0837		12.217	0.0407903	hypothetical protein
RSP_0838		11.8916	0.098342	putative DNA polymerase III, delta subunit / DNA binding( EC:2.7.7.7 )
RSP_0839		12.0983	-0.0271118	Predicted secreted periplasmic protein
RSP_0840	leuS	11.2923	-0.109183	leucyl-tRNA synthetase( EC:6.1.1.4 )
RSP_0841		12.2969	-0.13059	hypothetical protein
RSP_0842		16.2183	-0.591034	putative porin
RSP_0843		14.0541	-0.470116	Conserved protein containing sulfotransfer domain
RSP_0844		13.7893	-0.547262	hypothetical protein
RSP_0845		10.9014	0.0958425	hypothetical protein
RSP_0846	ribA	12.7316	0.253135	GTP cyclohydrolase II( EC:3.5.4.25 )
RSP_0847		12.3097	0.10602	two component transcriptional regulator, winged helix family
RSP_0848	xthA1	11.1207	-0.258336	Exodeoxyribonuclease III( EC:3.1.11.2 )
RSP_0850		10.971	0.197963	hypothetical protein
RSP_0851		11.3953	-0.0013576	Putative transporter, AEC family
RSP_0852	fghA	12.0702	-0.0499426	S-formylglutathione hydrolase( EC:3.1.1.1,EC:3.1.2.12 )
RSP_0853		11.8068	0.0391897	hypothetical protein
RSP_0854		11.3167	-0.0777008	Predicted ornithine cyclodeaminase( EC:4.3.1.12 )
RSP_0855		10.4613	0.00291074	hypothetical protein
RSP_0856	btaA	10.641	-0.0823785	S-adenosylmethionine-diacylglycerol 3-amino-3-carboxypropyl transferase
RSP_0857	btaB	10.5315	-0.159504	S-adenosylmethionine-diacylgycerolhomoserine-N- methlytransferase
RSP_0858		10.6961	-0.0923011	Putative transporter, RhaT family, DMT superfamily
RSP_0859	leuB	11.4398	-0.0644883	hypothetical protein( EC:1.1.1.85 )
RSP_0860		10.832	-0.154075	hypothetical protein
RSP_0861		11.426	0.00478677	putative transmembrane hypothetical protein
RSP_0862	leuD	11.8439	-0.0368923	isopropylmalate isomerase small subunit( EC:4.2.1.33 )
RSP_0863	leuC	11.594	-0.25896	isopropylmalate isomerase large subunit( EC:4.2.1.33 )
RSP_0864		10.7794	0.157592	Puative heme-binding hypothetical protein
RSP_0865		13.2693	0.251925	hypothetical protein
RSP_0866		12.141	-0.300629	hypothetical protein
RSP_0867	rnhA	11.4861	-0.057344	ribonuclease H( EC:3.1.26.4 )
RSP_0868		11.9908	0.00204959	putative transcriptional regulator
RSP_0869	osp	10.4033	-0.118576	response regulator receive protein
RSP_0870		12.766	0.331296	hypothetical protein
RSP_0871	patB	11.2951	-0.113432	putative aminotransferase
RSP_0872	def1	11.5578	0.0058891	Formylmethionine deformylase( EC:3.5.1.88 )
RSP_0873		11.9313	-0.0552792	N-formylmethionyl tRNA deformylase
RSP_0874		12.1848	-0.110169	Formylmethionine deformylase
RSP_0875	fmt	11.9432	0.0852401	methionyl-tRNA formyl transferase( EC:2.1.2.9 )
RSP_0876		10.9808	0.115886	Chromosome segregation protein SMC2
RSP_0877		11.0936	0.0450485	Putative transporter, RhaT family, DMT superfamily
RSP_0878		10.5528	-0.0748551	putative acetyltransferase protein
RSP_0879		11.3911	0.0351067	hypothetical protein
RSP_0880	dadA	11.5272	0.0378525	putative oxidoreductase, possibly D-amino acid oxidase protein
RSP_0881		11.2205	-0.033609	Putative soluble lytic transglycosylase
RSP_0882	dapA	12.8461	-0.175643	dihydrodipicolinate synthase( EC:4.2.1.52 )
RSP_0883		11.8129	0.135397	SsrA-binding protein
RSP_0885	SseA	11.2812	-0.0623084	Thiosulfate sulfurtransferase, Rhodanese-like( EC:2.8.1.1,EC:2.8.1.2 )
RSP_0886	TyrB	11.6	-0.105902	aspartate aminotransferase( EC:2.6.1.57 )
RSP_0887	MrcB	11.6076	-0.126602	Glycosyl transferase, family 51
RSP_0888	amtB	10.575	-0.131441	Ammonium transporter, AmtB
RSP_0889	glnK	10.851	-0.261598	Nitrogen regulatory protein P-II
RSP_0890		12.7214	0.0796393	possible protein yrbC precursor
RSP_0891	vacJ	12.1053	-0.115792	putative lipoprotein
RSP_0892		11.2702	-0.0195623	ABC protein toxin exporter, fused ATPase and inner membrane domain
RSP_0893		12.0245	0.139481	RTX secretion protein D, HlyD family
RSP_0894		11.6194	-0.00861485	hypothetical protein
RSP_0895		11.882	-0.0164092	phosphodiesterase-like
RSP_0896		11.279	0.116793	hypothetical protein
RSP_0897		11.6184	-0.0210963	Glutathione S-transferase( EC:2.5.1.18 )
RSP_0898	DCOHM	11.2821	0.102505	pterin dehydratase( EC:4.2.1.96 )
RSP_0899		11.8116	0.0605402	AhpC/TSA family protein
RSP_0900		12.356	0.316932	FAD-dependent pyridine nucleotide-disulphide oxidoreductase
RSP_0901		11.2739	-0.0678463	N-6 Adenine-specific DNA methylase
RSP_0902		11.85	-0.428455	Hydrolase, haloacid dehalogenase-like hydrolase
RSP_0903		11.2013	0.128959	Catalase
RSP_0904	sitA	10.2358	-0.066063	ABC Mn_xDBF1_廻 transporter, periplasmic substrate-binding protein SitA
RSP_0905	sitB	10.9016	-0.029195	ABC Mn_xDBF1_廻 transporter, ATPase subunit SitB
RSP_0906	sitC	10.5191	0.0221599	ABC Mn_xDBF1_廻 transporter, inner membrane subunit SitC
RSP_0907	dctR	10.9754	-0.00705262	two component transcriptional regulator, LuxR family
RSP_0908	sitD	10.4836	0.0796849	ABC Mn_xDBF1_廻 transporter, inner membrane subunit SitD
RSP_0909	dctS	10.7479	-0.175984	multisensor signal transduction histidine kinase
RSP_0910	dctP	14.1401	0.353955	TRAP-T family transporter, C4-dicarboxylate-binding protein DctP
RSP_0911	dctQ	13.603	-0.00707607	TRAP-T family C4-dicarboxylate transporter, DctQ (4TMs) subunit
RSP_0912	dctM	13.4892	-0.0134216	TRAP-T family C4-dicarboxylate transporter, DctM (12TMs) subunit
RSP_0913	crt	11.6724	0.150399	Enoyl-CoA hydratase/isomerase
RSP_0914		11.2105	0.106261	Short-chain dehydrogenase/reductase SDR
RSP_0915		12.0313	-0.129003	hypothetical protein
RSP_0916	pmbA	11.3251	0.00347356	Putative PmbA/TldD protein invoved in modulation of DNA gyrase
RSP_0917		11.2426	0.0487524	Inositol monophosphatase
RSP_0918		11.7169	-0.0598572	hypothetical protein
RSP_0919		10.4161	0.0232291	Short-chain dehydrogenase/reductase SDR
RSP_0920	exbB	12.4688	1.97609	Biopolymer transport protein, ExbB
RSP_0921	exbD	12.647	1.58951	biopolymer transport protein, ExbD
RSP_0922		12.8551	1.59118	Putative TonB protein
RSP_0923	map1	12.6006	0.14898	Methionine aminopeptidase, subfamily 1( EC:3.4.11.18 )
RSP_0924	cinA	11.5397	-0.0454798	Predicted nucleotide-utilizing enzyme/competence-damage associated protein
RSP_0925	yobR	12.3543	0.318611	Putative acetyl transferase
RSP_0926		11.5874	0.180686	OmpA/MotB family protein
RSP_0927	lyrS	11.3529	-0.819357	transcriptional regulator, LyrR family
RSP_0928		12.2725	0.0299806	hypothetical protein
RSP_0929	accD	11.7395	0.0172756	Acetyl-CoA carboxylase carboxyl transferase, beta subunit
RSP_0930	folC	11.1737	0.0912563	Folylpolyglutamate synthetase( EC:6.3.2.12 )
RSP_0931	ialA	12.7072	0.207761	NUDIX hydrolase( EC:3.6.1.- )
RSP_0932	ctpA	12.0506	0.0442772	Peptidase family S41( EC:3.4.21.102 )
RSP_0933		11.2082	-0.0658029	hypothetical protein
RSP_0934	gpmI	11.5036	0.00823544	phosphoglyceromutase( EC:5.4.2.1 )
RSP_0935		11.6988	-0.00857349	MiaB-like Radical SAM protein
RSP_0936	dapF	12.1947	0.0440995	Diaminopimelate epimerase( EC:5.1.1.7 )
RSP_0937		10.7069	0.000236467	Alpha amylase, catalytic subdomain
RSP_0938		11.3419	0.191946	hypothetical protein
RSP_0939		10.5269	0.052983	hypothetical protein
RSP_0940		10.8119	0.0105062	ABC transporter, periplasmic substrate binding protein
RSP_0941		10.6314	-0.00465883	ABC transporter, ATPase subunit
RSP_0942		10.7191	0.249592	ABC transporter, inner membrane subunit
RSP_0943	yhxA	12.1037	-0.213982	probable adenosylmethionine-8-amino-7-oxononanoate aminotransferase( EC:2.6.1.62,EC:2.6.1.77 )
RSP_0944	purU	10.6765	0.157382	formyltetrahydrofolate deformylase( EC:3.5.1.10 )
RSP_0945		10.4363	-0.171036	Major facilitator superfamily (MFS) transporter
RSP_0946		11.0497	0.0722593	putative DNA topoisomerase I protein( EC:5.99.1.2 )
RSP_0947		10.795	0.388522	hypothetical protein
RSP_0948	otsA	11.0996	0.28338	probable OtsA trehalose-6-phosphate synthase( EC:2.4.1.15 )
RSP_0949	ostB	12.0076	0.431416	putative trehalose-6-phosphate phosphatase( EC:3.1.3.12 )
RSP_0950		12.2468	0.16736	Arginine utilization protein RocB
RSP_0951		10.8286	-0.0148645	hypothetical protein
RSP_0952		10.6026	-0.120992	Transglutaminase-like protein
RSP_0953		10.6802	-0.0330832	hypothetical protein
RSP_0954		10.9019	0.110415	Transglutaminase-like domain
RSP_0955		10.6426	-0.23378	5'-nucleotidase( EC:3.1.3.5 )
RSP_0956		11.0851	-0.224221	hypothetical protein
RSP_0957	pyrD	10.9866	-0.202538	dihydroorotate dehydrogenase( EC:1.3.3.1 )
RSP_0958		11.2965	0.211686	RAM domain protein
RSP_0959		11.0733	-0.147887	ATPase( EC:3.1.11.5 )
RSP_0960		10.3571	-0.129885	alcohol dehydrogenase
RSP_0961	MeaA	10.3436	-0.173951	similiar to methylmalonyl-CoA mutase
RSP_0962		12.668	-0.14791	Dihydrolipoamide dehydrogenase( EC:1.8.1.4 )
RSP_0963		11.6862	-0.271803	Inner membrane protein
RSP_0964	sucB	13.2233	-0.203721	dihydrolipoamide acetyltransferase( EC:2.3.1.61 )
RSP_0965	sucA	11.9419	-0.0982313	2-oxoglutarate dehydrogenase E1 component (Alpha-ketoglutarate dehydrogenase)( EC:1.2.4.2 )
RSP_0966	sucD	12.845	-0.0753967	Succinyl-CoA synthetase, alpha subunit( EC:6.2.1.5 )
RSP_0967	sucC	11.5483	-0.107297	succinyl-CoA synthetase subunit beta( EC:6.2.1.5 )
RSP_0968	mdh	11.7511	-0.0406849	malate dehydrogenase( EC:1.1.1.37 )
RSP_0969		10.379	-0.0672502	putative integral membrane protein
RSP_0970		10.5396	-0.0962118	Putative citrate lyase beta chain
RSP_0971		10.9719	0.166717	hypothetical protein
RSP_0972		11.7675	0.0296881	hypothetical protein
RSP_0973		11.5499	0.0350442	MaoC family protein
RSP_0974		11.6883	-0.0901322	Succinate dehydrogenase cytochrome b-556 subunit
RSP_0975		11.0588	-0.223071	putative succinate dehydrogenase, hydrophobic membrane anchor protein
RSP_0976	sdhA	11.6285	-0.150925	succinate dehydrogenase( EC:1.3.5.1,EC:1.3.99.1 )
RSP_0977		12.2359	-0.268291	hypothetical protein
RSP_0978		11.7099	-0.254013	hypothetical protein
RSP_0979	sdhB	12.4037	0.0097907	succinate dehydrogenase catalytic subunit( EC:1.3.5.1,EC:1.3.99.1 )
RSP_0981		10.4146	-0.154228	Transcriptional regulator, GntR family
RSP_0982		10.4626	-0.150943	zinc metallopeptidase-like protein
RSP_0983		13.082	0.0786272	hypothetical protein
RSP_0985		10.5245	0.106827	adenine deaminase
RSP_0986		10.3912	-0.145477	hypothetical protein
RSP_0987		10.7829	0.0610313	Putative transporter, RarD family, DMT superfamily
RSP_0988		10.7971	0.0160217	ABC sugar transporter, ATPase subunit
RSP_0989		10.2817	-0.158841	ABC sugar transporter, inner membrane subunit
RSP_0990		10.6216	0.0877755	ABC sugar transporter, periplasmic sugar binding subunit
RSP_0991		10.199	-0.017298	Putative transcriptional regulator, ROK family
RSP_0992	phaA/B	10.7538	-0.0261854	pH adaption potassium efflux system, PhaA/B subunit
RSP_0993	phaC	11.1579	-0.161767	hypothetical protein
RSP_0994	phaD	11.3314	-0.26271	NADH dehydrogenase subunit N
RSP_0995	phaE	11.6485	-0.257257	pH adaption potassium efflux system, PhaE subunit
RSP_0996	phaF	11.3362	-0.216856	pH adaption potassium efflux system, PhaF subunit
RSP_0997	phaG	11.2591	-0.122007	pH adaption potassium efflux system, PhaG subunit
RSP_0998	nhaD	10.7873	-0.134424	Naﱿ antiporter, NhaD
RSP_0999		11.2201	0.0443769	hypothetical protein
RSP_1000		10.963	-0.169958	hypothetical protein
RSP_1001		11.7533	0.168983	hypothetical protein
RSP_1002	pyrB	10.621	0.137479	aspartate carbamoyltransferase catalytic subunit( EC:2.1.3.2 )
RSP_1003	pyrC	11.6522	-0.00437145	Dihydroorotase and related cyclic amidohydrolase( EC:3.5.2.3 )
RSP_1004		10.97	0.0520518	hypothetical protein
RSP_1005	gshA	11.6549	-0.280957	putative glutathione synthetase
RSP_1006		11.0135	-0.210398	hypothetical protein
RSP_1007		12.5596	-0.0890954	hypothetical protein
RSP_1008		11.1278	0.131802	4-hydroxybenzoate octaprenyltransferase
RSP_1009		11.5296	0.253743	possible outer membrane protein, OmpA family
RSP_1010		11.0445	-0.0881839	possible esterase/lipase/thioesterase
RSP_1011		11.074	-0.0377065	hypothetical protein
RSP_1012	gabD4	11.6767	-0.186427	succinate-semialdehyde dehdyrogenase( EC:1.2.1.16 )
RSP_1013		11.4202	-0.287618	possible Hemolysin
RSP_1014		11.1931	0.149083	sigma24
RSP_1015		11.7014	0.0534485	Putative membrane protein with von Willebrand (VWA) domain
RSP_1016		12.9831	0.270386	small heat shock protein
RSP_1017		10.958	-0.239648	hypothetical protein
RSP_1018		11.4206	-0.310811	Glycolate oxidase iron-sulfur subunit
RSP_1019		13.5315	-0.406547	putative glycolate oxidase subunit protein
RSP_1020	glcD	12.2804	-0.496792	putative glycolate oxidase subunit protein
RSP_1021		10.6733	0.0280932	hypothetical protein
RSP_1022		11.7904	-0.00700399	conserved hypothetical protein (possibly transmembrane)
RSP_1023		11.939	0.241126	hypothetical protein
RSP_1024		11.7811	0.175754	Putative MoxR family protein
RSP_1025		12.0996	0.420283	hypothetical protein
RSP_1026		11.2407	-0.139619	hypothetical protein
RSP_1027		11.5697	-0.101743	hypothetical protein
RSP_1028		11.5107	0.147985	DNA polymerase I
RSP_1029		11.6363	-0.173633	possible Histidine triad (HIT) protein
RSP_1030		11.5678	-0.0817795	putative pfkB family carbohydrate kinase
RSP_1031		11.3902	-0.226947	Endonuclease III( EC:4.2.99.18 )
RSP_1032		10.6068	0.0587896	possible O6-methylguanine-DNA methyltransferase
RSP_1033		11.9088	0.170699	OmpA family protein
RSP_1034	pdhR	11.0266	0.00635051	Pyruvate dehydrogenase complex repressor
RSP_1035	atpF	13.8011	0.156222	FoF1 ATP synthase, subunit B
RSP_1036	atpX	13.8386	-0.014255	FoF1 ATP synthase, subunit B
RSP_1037	atpE	14.3214	-0.00386425	ATP synthase subunit C( EC:3.6.3.14 )
RSP_1038	atpB	12.1575	0.054767	ATP synthase subunit A( EC:3.6.3.14 )
RSP_1039	atpI	13.9603	0.0752169	FoF1 ATP synthase, subunit I
RSP_1040		10.9622	-0.0693129	transcriptional regulator, ArsR family
RSP_1041		10.8547	-0.172508	malonyl-CoA synthase
RSP_1042		11.8152	0.12298	hypothetical protein
RSP_1043	rpmE	13.7454	0.0336332	50S ribosomal protein L31
RSP_1044	rplS	12.8626	-0.183809	50S ribosomal protein L19
RSP_1045	trmD	12.9045	0.00272109	tRNA (guanine-N1-)-methyltransferase( EC:2.1.1.31 )
RSP_1046		11.8046	-0.692178	hypothetical protein
RSP_1047	rimM	12.0301	-0.216776	putative 16S rRNA processing protein
RSP_1048	rpsP	12.5966	-0.271887	30S ribosomal protein S16
RSP_1049	pheAa	12.8766	-0.256936	chorismate mutase( EC:5.4.99.5 )
RSP_1050		12.452	-0.0483096	Acetyltransferase (GNAT) family
RSP_1051		12.1184	-0.0786115	hypothetical protein
RSP_1052		11.5161	-0.12808	possible Acetyltransferase
RSP_1053	ffh	12.3747	-0.0424839	Signal recognition particle protein ffh
RSP_1055		11.6853	0.0069205	transcriptional regulator, LysR family
RSP_1056		11.402	-0.0639957	periplasmic sensor signal transduction histidine kinase
RSP_1057	merA1	11.6268	0.209522	Putative mercuric reductase protein( EC:1.16.1.1 )
RSP_1058		11.61	0.104343	hypothetical transmemebrane protein
RSP_1059	rpmH	13.2478	-0.186737	50S ribosomal protein L34
RSP_1060	rnpA	12.6516	-0.305291	Ribonuclease P protein component
RSP_1061		11.2974	-0.170107	hypothetical protein
RSP_1062		10.8515	-0.0818204	ATPase of the PP superfamily
RSP_1063		10.5646	-0.0628228	Putative Cyclic-diGMP cyclase/phophodiesterase
RSP_1064		11.9784	-0.0200335	putative inner membrane protein translocase component YidC
RSP_1065		11.1118	-0.0675581	hypothetical protein
RSP_1066		11.6552	-0.0896911	GTP-binding protein
RSP_1067	fixR	11.07	-0.0621689	Short-chain alcohol dehydrogenase
RSP_1068	argB	10.8923	-0.18379	acetylglutamate kinase( EC:2.7.2.8 )
RSP_1069		11.1049	0.140046	hypothetical protein
RSP_1070		11.6669	0.346205	hypothetical protein
RSP_1071	moaE	11.8006	0.148018	Molybdopterin converting factor subunit 2
RSP_1072	moaD	11.7082	0.266339	putative molybdopterin MPT converting factor, subunit 1 protein
RSP_1073	pgsA	11.5268	-0.0298874	Phosphatidylglycerol phosphate synthase
RSP_1074	uvrC	11.2659	-0.203622	excinuclease ABC subunit C
RSP_1075		12.2879	0.0788163	short chain dehydrogenase
RSP_1076	sohB	12.3621	0.168826	Peptidase family S49
RSP_1077		10.6513	-0.142304	transcriptional regulator, LysR family
RSP_1078	fdsG	11.2639	0.17477	ATP synthase subunit E
RSP_1079	fdsB	11.2838	-0.0119111	NAD dependent formate dehydrogenase, beta subunit (51 kDa)
RSP_1080	fdsA	10.3865	-0.0858247	NAD-dependent formate dehydrogenase, alpha subunit
RSP_1081	fdsC	10.4212	-0.193724	formate dehydrogenase accessory protein
RSP_1082	fdsD	10.8016	0.110095	NAD-dependent formate dehydrogenase, delta subunit
RSP_1083		12.756	0.321877	two component transcriptional regulator, winged helix family
RSP_1084		10.3048	-0.123997	putative glycosyl transferase, group 1 family protein
RSP_1085		11.4913	-0.286697	hypothetical protein
RSP_1086	sdh	11.3026	0.149603	saccharopine dehydrogenase (NAD, L-lysine forming)
RSP_1087		12.0616	-0.185973	Short-chain dehydrogenase/reductase family member
RSP_1088		11.9906	-0.0513287	hypothetical protein
RSP_1089		11.2946	-0.416502	sugar/cation symporter, GPH family
RSP_1090		12.0966	-0.536223	Putative cyclopropane/cyclopropene fatty acid synthesis protein
RSP_1091		12.51	-1.44417	Putative cyclopropane/cyclopropene fatty acid synthesis protein, flavin amine oxidase
RSP_1092	rpoE	12.8455	-1.10656	RNA polymerase sigma-70 factor
RSP_1093	chrR	11.537	-0.182033	Anti-sigma factor ChrR
RSP_1094		11.0202	-0.0669826	hypothetical protein
RSP_1095	mutL	12.0487	-0.150998	DNA mismatch repair protein
RSP_1096		10.8544	-0.0357336	putative zinc protease
RSP_1097		11.0006	-0.341501	putative zinc protease
RSP_1098		11.8389	-0.190719	hypothetical protein
RSP_1099	LspA	11.3051	-0.0120351	signal peptidase II
RSP_1100	purH	11.3063	-0.109162	bifunctional phosphoribosylaminoimidazolecarboxamide formyltransferase/IMP cyclohydrolase( EC:2.1.2.3 )
RSP_1101		10.926	0.0402386	hypothetical protein
RSP_1104		12.4038	0.21478	hypothetical protein
RSP_1105	DapB	11.2133	-0.145306	dihydrodipicolinate reductase( EC:1.3.1.26 )
RSP_1106	rbfA	12.7843	-0.0607046	ribosome-binding factor A
RSP_1107		11.3528	-0.0343985	hypothetical protein
RSP_1108	truB	11.2786	-0.163477	tRNA pseudouridine synthase B
RSP_1109	cysK	12.0873	0.139105	Cysteine synthase( EC:2.5.1.47 )
RSP_1110		10.7832	-0.17458	hypothetical protein
RSP_1111	rpsO	14.9731	-0.10755	Ribosomal protein S15
RSP_1112	Pnp	13.7745	-0.0965808	polyribonucleotide nucleotidyltransferase( EC:2.7.7.8 )
RSP_1113		11.2359	-0.124064	Hemolysin-type calcium-binding region; RTX toxin
RSP_1114		11.8524	-0.0195924	Hemolysin-type calcium-binding toxin
RSP_1115		11.0452	-0.750654	hypothetical protein
RSP_1116		10.555	-0.00938247	glycosyltransferase
RSP_1117		10.7293	-0.336341	hypothetical protein
RSP_1118		10.3473	-0.243223	group 1 glycosyltransferase
RSP_1119		10.4539	0.0339255	ABC protein exporter, fused ATPase and inner membrane subunits
RSP_1120		10.5709	-0.0954658	protein secretion protein, HlyD family, membrane fusion protein
RSP_1121		10.2351	0.0398096	acetyl transferase, Isoleucine patch superfamily
RSP_1122		10.5992	-0.21686	hypothetical protein
RSP_1123	DnaE	10.4587	-0.0387963	DNA polymerase III, alpha subunit
RSP_1125	MltB	10.9199	-0.225705	Membrane bound lytic murein transglycosylase B
RSP_1126	rnr	11.394	-0.204203	Exoribonuclease R
RSP_1127	ElaA	11.5587	0.0263942	acetyltransferase, GNAT family
RSP_1128	dapE	10.6893	-0.0748846	succinyl-diaminopimelate desuccinylase
RSP_1129		10.6196	0.0369598	hypothetical protein
RSP_1130		11.1432	-0.260067	hypothetical membrane protein
RSP_1131	dapD	11.5894	-0.0524657	2,3,4,5-tetrahydropyridine-2-carboxylate N-succinyltransferase( EC:2.3.1.117 )
RSP_1132		10.8627	0.116211	hypothetical protein
RSP_1133		12.311	-0.490334	hypothetical protein
RSP_1134	Dxs	12.385	-0.169743	1-deoxy-D-xylulose-5-phosphate synthase( EC:2.2.1.7 )
RSP_1135	ispA	12.0883	-0.0758981	geranylgeranyl pyrophosphate synthetase
RSP_1136	xseB	13.3813	0.044485	exonuclease VII small subunit( EC:3.1.11.6 )
RSP_1137		11.5681	-0.175947	Histone deacetylase family protein
RSP_1138		11.9989	-0.115368	two component transcriptional regulator, winged helix family
RSP_1139		12.8127	-0.0200621	transcriptional regulator, MarR family
RSP_1140	ilvE	12.9862	-0.342253	branched-chain amino acid aminotransferase
RSP_1141		13.8063	0.339866	hypothetical protein
RSP_1142		10.8798	0.00519637	hypothetical membrane protein
RSP_1143		10.9015	-0.258932	4Fe-4S ferredoxin, iron-sulfur cluster binding protein
RSP_1144	Gst	11.5579	0.0064894	Glutathione S-transferase
RSP_1145		11.7176	0.195211	Peptidoglycan transglycosylase
RSP_1146	gltB	12.1179	-0.312398	Glutamine-pyruvate aminotransferase
RSP_1147		11.3276	-0.126457	hypothetical protein
RSP_1148		11.5605	-0.0828418	hypothetical protein
RSP_1149	gltD	11.7051	-0.27162	Glutamate synthase (beta subunit)
RSP_1150	uppP	12.2063	-0.0764085	undecaprenyl pyrophosphate phosphatase
RSP_1151		12.4974	0.158742	NADH-ubiquinone oxidoreductase( EC:1.6.5.3 )
RSP_1152	rnd	11.3871	-0.247869	Ribonuclease D
RSP_1153	GutQ	11.197	-0.0984128	Sugar phosphate Isomerase( EC:5.3.1.13 )
RSP_1154		11.4697	-0.175135	hypothetical protein
RSP_1155		11.9032	-0.106838	OstA-like protein
RSP_1156		11.7058	-0.0806973	ABC transporter, ATPase subunit
RSP_1157	PSrp1	13.3778	0.118844	Ribosomal subunit interface protein Y
RSP_1158	PtsN	13.0243	0.202158	PTS IIA-like nitrogen-regulatory protein PtsN
RSP_1159	galU	12.2935	0.015161	UDP-glucose pyrophosphate( EC:2.7.7.9 )
RSP_1160	kdsB	11.1501	-0.0146392	3-deoxy-manno-octulosonate cytidylyltransferase
RSP_1161		11.9956	0.219302	3'-Phosphadenosine 5'-phosphosulfate 3'-phosphatase
RSP_1162		12.1012	-0.369451	hypothetical protein
RSP_1163	nusA	13.1796	-0.391507	transcription elongation factor NusA
RSP_1164		14.0751	-0.41252	hypothetical protein
RSP_1165	infB	13.8405	-0.489069	translation initiation factor IF-2
RSP_1166	mutT	11.1756	-0.116308	NTP pyrophosphohydrolase
RSP_1167	argJ	12.4675	0.0945111	bifunctional ornithine acetyltransferase/N-acetylglutamate synthase protein( EC:2.3.1.35 )
RSP_1168	surA	11.4542	0.116244	PpiC-type peptidyl-prolyl cis-trans isomerase
RSP_1169	secA	11.4679	0.244017	translocase
RSP_1170		11.9264	-0.185198	OmpA family protein
RSP_1171	radC	10.2724	-0.226168	DNA repair protein
RSP_1172	dnaJ	12.8841	-0.119371	Chaperone, DnaJ
RSP_1173	dnaK	13.3046	0.103617	Heat shock protein (Hsp70, DnaK
RSP_1174	pip	11.6421	0.158726	Prolyl aminopeptidase( EC:3.4.11.5 )
RSP_1175	ubiG	10.8345	0.0634097	3-demethylubiquinone-9 3-methyltransferase( EC:2.1.1.64 )
RSP_1176	xylA	11.9247	-0.0701708	xylose isomerase( EC:5.3.1.5 )
RSP_1177	xylB	11.8576	0.0328095	Xylulose kinase
RSP_1178		11.4379	0.182037	ABC sugar (xylose) transporter, ATPase subunit
RSP_1179	xylH	11.4047	0.133528	ABC sugar (xylose) transporter, inner membrane subunit
RSP_1180	xylF	12.9348	0.326469	ABC sugar (xylose) transporter, periplasmic binding protein
RSP_1181	xylR	11.2424	0.0527781	xylose operon repressor
RSP_1182		12.6185	-0.0837666	putative outer membrane protein
RSP_1183		12.4059	-0.0365706	hypothetical protein
RSP_1184		11.5332	-0.31698	ribonuclease BN
RSP_1185		15.8026	-0.0176408	hypothetical protein
RSP_1186		14.0266	-0.191473	hypothetical protein
RSP_1187		12.7951	-0.320984	hypothetical protein
RSP_1188	wcaG	12.7322	-0.218214	Nucleotide sugar epimerase/dehydratase
RSP_1189	wcaJ	11.086	-0.114809	sugar transferase
RSP_1190		12.5212	0.0314098	hypothetical protein
RSP_1191		12.3709	0.0400962	transcriptional regulator, MarR family
RSP_1192		12.323	0.145184	0
RSP_1193		12.2065	0.130632	0
RSP_1194	grxC	12.319	0.021205	Glutaredoxin
RSP_1195	comF	10.3185	-0.0969515	Competence protein F
RSP_1196		11.9999	0.159673	SAM-dependent methyltransferase
RSP_1197	HemH	11.4045	0.0651311	ferrochelatase( EC:4.99.1.1 )
RSP_1198		11.3893	0.312696	hypothetical protein
RSP_1199		11.8843	-0.00677844	secreted conserved hypothetical protein
RSP_1200		12.1798	0.165849	hypothetical protein
RSP_1201		12.4458	0.198695	hypothetical protein
RSP_1202	TrmA	11.5923	0.178999	putative RNA SAM-dependent methyltransferase, TrmA family
RSP_1203		11.2702	0.121754	ABC multidrug efflux pump, fused ATPase and inner membrane subunits
RSP_1204		11.1415	0.108459	ABC multidrug efflux pump, fused ATPase and inner membrane subunits
RSP_1205		10.7175	0.0344922	Poly A polymerase family protein
RSP_1206		11.9654	-0.116103	putative phosphohydrolase (mutT/nudix family protein)
RSP_1207	hslO	11.9833	0.155427	putative Hsp33 protein
RSP_1208		10.7585	0.0138812	NUDIX hydrolase
RSP_1210		10.1031	-0.237279	Response regulator receiver protein
RSP_1211		11.0902	-0.148655	0
RSP_1212	argG	11.1048	0.082434	argininosuccinate synthase( EC:6.3.4.5 )
RSP_1213		11.701	0.101206	hypothetical protein
RSP_1214		10.7798	-0.215735	putative branched-chain amino acid aminotransferase
RSP_1215	ilvE	10.6555	-0.0561197	putative IlvE, Branched-chain amino acid aminotransferase/4-amino-4-deoxychorismate lyase
RSP_1216	rbsK	11.278	0.128171	putative RbsK, Carbohydrate kinase, ribokinase family
RSP_1217		11.3544	-0.138938	phosphate acetyltransferase
RSP_1218	mutS	10.2697	0.0208832	DNA mismatch repair protein
RSP_1219	grpE	13.0168	0.0190559	putative chaperone protein GrpE (heat shock protein)
RSP_1220	hrcA	12.3451	-0.039983	heat-inducible transcription repressor
RSP_1221	rph	11.4404	0.144409	ribonuclease PH( EC:2.7.7.56 )
RSP_1222	ham1	11.6947	0.270927	putative deoxyribonucleotide triphosphate pyrophosphatase
RSP_1223	tdcF	12.1338	0.131775	Putative translation initiation inhibitor, yjgF family / putative Endoribonuclease L-PSP
RSP_1224	hemN	11.1889	0.0429337	coproporphyrinogen III oxidase
RSP_1225	spo J	12.3225	-0.12694	ParB-like partition protein
RSP_1226		10.7763	-0.143904	hypothetical protein
RSP_1227	parA	11.7754	-0.179018	putative chromosome partitioning protein, ParA
RSP_1228	gidB	11.3106	-0.116943	putative GidB, Glucose inhibited division protein
RSP_1229	gidA	12.2559	-0.363046	glucose-inhibited division protein A
RSP_1230	thdF	12.5642	-0.380075	tRNA modification GTPase
RSP_1231	rho	13.7856	-0.467472	transcription termination factor Rho
RSP_1232		11.7221	0.105062	putative integral membrane protein
RSP_1233	maf	11.2317	-0.0832675	putative Maf/YceF/YhdE family protein
RSP_1234	aroE	11.9219	-0.0677618	putative shikimate 5-dehydrogenase
RSP_1235	coaE	10.8746	-0.0485465	Dephospho-CoA kinase
RSP_1236	dnaQ	11.6739	0.118325	putative DNA polymerase III, epsilon subunit and related 3'-5' exonuclease
RSP_1237	secB	11.8915	-0.080368	Preprotein translocase subunit SecB
RSP_1238	fxsA	12.1652	0.0821909	putative FxsA cytoplasmic membrane protein
RSP_1239		12.8389	0.134052	hypothetical protein
RSP_1240		11.6134	0.0757036	putative membrane-bound lytic murein transglycosylase A transmembrane protein
RSP_1241		11.4812	-0.0202367	putative Smr protein/MutS2
RSP_1242		11.6389	0.103986	hypothetical protein
RSP_1243		10.9357	0.0759474	transcriptional regulator, LacI family
RSP_1244		10.7755	0.135589	putative IolE, Sugar phosphate isomerase/epimerase
RSP_1245		10.6263	0.110251	predicted oxidoreductase, Gfo/Idh/MocA family
RSP_1247		11.7244	-0.0635127	ABC sugar transporter, ATPase subunit
RSP_1249		10.9454	-0.0362107	ABC ribose transporter, periplasmic solute-binding protein
RSP_1250		10.7605	-0.0206996	0
RSP_1252		11.7934	0.206596	2-nitropropane dioxygenase-like protein
RSP_1253		11.6723	-0.138317	hypothetical protein
RSP_1254		13.0254	-0.409961	putative acetate kinase (acetokinase
RSP_1255		13.8706	-0.1481	phosphate acetyltransferase
RSP_1256		13.2211	-0.188854	enoyl-(acyl carrier protein) reductase( EC:1.3.1.9 )
RSP_1257	phbC	11.624	-0.161359	putative polyhydroxyalkanoic synthase, PHA synthase
RSP_1258		11.2309	0.357901	putative hydrolase
RSP_1259		11.226	-0.0521789	hypothetical protein
RSP_1260		11.8136	0.354238	hypothetical protein
RSP_1261	blrB	11.1659	0.0555781	blue-light receptor of the BLUF-family
RSP_1262		10.369	0.0135806	response regulator receiver protein
RSP_1263		10.7366	-0.483761	hypothetical protein
RSP_1264		10.3344	0.134581	hypothetical protein
RSP_1265	kdpA	10.4344	-0.0922297	Potassium-transporting P-type ATPase, A chain, KdpA( EC:3.6.3.12 )
RSP_1266	kdpB	10.4235	-0.0670248	Potassium-transporting P-type ATPase, B chain, KdpB( EC:3.6.3.12 )
RSP_1267	kdpC	11.5799	-0.045969	Potassium-transporting P-type ATPase C chain, kdpC( EC:3.6.3.12 )
RSP_1268	kdpD	10.2677	0.0186381	Osmosensitive K channel histidine kinase
RSP_1269	kdpE	11.4342	-0.0438274	two component transcriptional regulator, winged helix family
RSP_1270		14.0076	0.835728	hypothetical protein
RSP_1271		12.6809	0.555838	periplasmic sensor signal transduction histidine kinase
RSP_1272		13.6963	0.507784	RNA polymerase sigma-70 factor
RSP_1273		14.7876	0.499012	hypothetical protein
RSP_1274		12.6412	0.695938	two-component response regulator
RSP_1275		11.2018	0.547234	Crp-Fnr family transciptional regulator
RSP_1276		11.3872	0.564535	hypothetical protein
RSP_1277		11.5988	-0.0657601	hypothetical protein
RSP_1278	cbbZ	12.2454	0.0934822	phosphoglycolate phosphatase( EC:3.1.3.18 )
RSP_1279	cbbY	13.0087	0.283253	CbbY family protein
RSP_1280	cbbX	11.5206	0.13135	CbbX protein
RSP_1281	cbbS	10.7275	-0.252981	Ribulose bisphosphate carboxylase, small subunit( EC:4.1.1.39 )
RSP_1282	cbbL	10.4869	-0.375043	methionine sulfoxide reductase A( EC:4.1.1.39 )
RSP_1283	cfxA	11.1113	-0.159923	Fructose-bisphosphate aldolase I
RSP_1284	prkA	11.0879	-0.195316	Phosphoribulokinase( EC:2.7.1.19 )
RSP_1285	cbbF1	11.5943	-0.366212	Fructose-1,6-bisphosphatase I( EC:3.1.3.11 )
RSP_1286	cbbR	10.9848	-0.0499949	RuBisCO operon transcriptional regulator, CbbR
RSP_1287		11.2933	0.0369522	ABC branched chain amino acid family transporter, ATPase subunit
RSP_1288		11.2085	-0.164608	ABC branched chain amino acid family transporter, ATPase subunit
RSP_1289		10.8546	-0.123724	ABC branched chain amino acid family transporter, inner membrane subunit
RSP_1290		10.8284	-0.189379	ABC branched chain amino acid family transporter, inner membrane subunit
RSP_1291		10.9976	0.0807034	ABC branched chain amino acid family transporter, periplasmic substrate binding protein
RSP_1292		12.1835	0.227864	putative Aldehyde dehydrogenase
RSP_1293		10.7646	-0.19215	putative acyl-carrier protein
RSP_1294		10.3763	0.0950218	possible 2-oxoisovalerate dehydrogenase; E1 component, alpha and beta subunit
RSP_1295		10.7604	-0.00879877	putative acyl-CoA dehydrogenase( EC:1.3.99.7 )
RSP_1296	nagA	11.0205	-0.233698	putative N-acetylglucosamine-6-phosphate deacetylase
RSP_1297		11.2014	0.0735681	transcriptional regulator, LysR family
RSP_1299		11.1672	0.0954988	putative binding domain
RSP_1300		10.7003	-0.191199	hypothetical protein
RSP_1301		10.6752	0.0275397	putative peptidase
RSP_1302	motB	10.5931	-0.104756	putative chemotaxis MotB protein
RSP_1303	flgE	13.1205	-0.138496	putative flagellar hook protein
RSP_1304		10.3705	-0.110698	flagellar hook-associated protein
RSP_1305		10.3045	-0.0662426	putative flagellar hook-associated protein
RSP_1306		10.3862	-0.0415362	PAS sensor Signal Tranduction Histidine Kinase
RSP_1307	flgI	10.8788	-0.00883565	flagellar P-ring protein precursor
RSP_1308		11.742	-0.00953448	hypothetical protein
RSP_1309	fliP	10.1614	-0.196364	Type III secretion system inner membrane P protein
RSP_1310		12.4675	0.239503	hypothetical protein
RSP_1311	fliH	10.8439	0.184354	putative flagellar biosynthesis/type III secretory pathway protein
RSP_1312	fliF	10.3294	-0.254935	putative flagellar M-ring protein
RSP_1313		10.2933	-0.0701176	possible flagellar synthesis protein
RSP_1314		10.9767	-0.0227937	hypothetical protein
RSP_1315		11.955	0.37821	hypothetical protein
RSP_1316	motA	10.3454	0.0993559	flagellar motor protein
RSP_1318		10.7481	0.369707	hypothetical protein
RSP_1319		10.5446	0.156023	possible invasion protein
RSP_1320	flhA	10.1829	-0.141407	Flagellar biosynthesis pathway, component FlhA
RSP_1321	fliR	10.3321	-0.177557	Flagellar biosynthesis pathway, component FliR
RSP_1322	fhlB	10.346	-0.0704021	flagellar biosynthesis pathway, component FlhB
RSP_1323		10.2328	-0.227746	hypothetical protein
RSP_1324	flgH	10.2154	-0.147732	flagellar L-ring protein precursor
RSP_1325		10.3265	-0.230742	putative flagellar basal-body P-ring formation protein FlgA
RSP_1326		10.6223	-0.00744405	putative flagellar basal body rod protein
RSP_1327		10.5747	-0.00818834	putative flagellar basal body rod protein
RSP_1328		10.5299	-0.0742993	flagellar biosynthetic protein FliQ
RSP_1329	fliE	10.7278	0.127504	putative flagellar hook-basal body complex protein
RSP_1330		10.4356	-0.0375385	putative flagellar basal-body rod protein FlgC
RSP_1331		10.4007	-0.123453	hypothetical protein
RSP_1332		10.3635	0.0235557	H+transporting two-sector ATPase, alpha/beta subunit
RSP_1333		11.0013	-0.157467	hypothetical protein
RSP_1334		10.6471	-0.119257	possible chemotactic signal-response protein CheL
RSP_1335		10.3589	-0.134543	hypothetical protein
RSP_1336		12.4917	0.475687	Possible FlgD protein
RSP_1337	aarF	12.395	-0.203466	probable ubiquinone biosynthesis protein
RSP_1338	ubiE	12.3029	-0.292041	methyltransferase
RSP_1339		11.8633	0.328441	Formamidopyrimidine-DNA glycolase( EC:3.2.2.23 )
RSP_1340		11.1513	0.00275634	Enoyl-CoA hydratase/isomerase( EC:4.2.1.17 )
RSP_1341	rpsT	13.9971	-0.222972	Ribosomal protein S20
RSP_1342	dnaA	11.8607	-0.30055	chromosomal replication initiation protein
RSP_1343		12.0428	-0.207538	DNA polymerase III subunit beta
RSP_1344	recF	11.4318	-0.230499	recombination protein F
RSP_1345		11.875	-0.325377	hypothetical protein
RSP_1346		12.3654	-0.358534	DNA gyrase subunit B
RSP_1348		10.6317	0.10178	hypothetical protein
RSP_1349		10.7389	-0.0742613	hypothetical protein
RSP_1350	serB	11.0781	-0.0916899	phosphoserine phosphatase
RSP_1351	serC	12.6974	-0.357899	phosphoserine aminotransferase
RSP_1352		12.5785	-0.175213	D-3-phosphoglycerate dehydrogenase
RSP_1353		11.9836	-0.112424	hypothetical protein
RSP_1354		12.6162	0.00161825	beta-ketothiolase( EC:2.3.1.9 )
RSP_1355		11.526	-0.188504	Glycosyl transferase, family 51
RSP_1356		11.4751	0.111638	hypothetical protein
RSP_1357		10.6997	0.111938	cytoplasmic sensor hybrid histidine kinase
RSP_1358		11.0473	-0.118843	hypothetical protein
RSP_1359	recQ	11.435	0.0422822	DEAD/DEAH box helicase
RSP_1360		11.1615	0.0606661	hypothetical protein
RSP_1361		12.4291	0.180021	hypothetical protein
RSP_1362		10.9935	-0.134913	Major facilitator superfamily (MFS) transporter
RSP_1363	mepA	12.0436	0.066247	penicillin-insensitive murein endopeptidase
RSP_1364		11.0263	-0.0171597	hypothetical protein
RSP_1365		10.8926	0.340359	hypothetical protein
RSP_1366		12.1366	0.207901	hypothetical protein
RSP_1367		11.2264	-0.250596	nicotinate phosphoribosyltransferase
RSP_1368	pncA	10.8829	-0.00521792	probable pyrazinamidase/nicotinamidase
RSP_1369		11.5069	0.0351399	Short-chain dehydrogenase/reductase SDR
RSP_1370		10.523	0.104098	Alpha amylase, catalytic subdomain
RSP_1371		11.0928	-0.129008	putative 2-dehydro-3-deoxygalactonokinase
RSP_1372		10.505	-0.0864024	Major facilitator superfamily (MFS) transporter
RSP_1373		10.8348	-0.130709	Major facilitator superfamily (MFS) transporter
RSP_1374	lpsB	10.8737	-0.0999209	putative lipopolysaccharide core biosynthesis mannosyltransferase protein
RSP_1375		10.8762	-0.0777107	hypothetical protein
RSP_1376	asd	12.3733	-0.0214613	aspartate-semialdehyde dehydrogenase( EC:1.2.1.11 )
RSP_1377		11.4113	0.201337	Carbonic anhydrase
RSP_1378		10.7621	0.181551	hypothetical protein
RSP_1379		10.9932	-0.0727549	Cytosol aminopeptidase
RSP_1380		11.7006	-0.174316	hypothetical protein
RSP_1381		11.173	-0.185269	hypothetical protein
RSP_1382		12.8936	-0.00249705	radical SAM superfamily protein
RSP_1383		12.1879	-0.135369	hypothetical protein
RSP_1384		12.0508	-0.00965582	hypothetical protein
RSP_1385		11.4232	-0.0079374	hypothetical protein
RSP_1387		12.2073	-0.112573	AMP nucleosidase( EC:3.2.2.4 )
RSP_1388		13.2596	-0.0391881	DNA-binding protein HU, form N
RSP_1389	aroC	10.7596	-0.0971233	chorismate synthase( EC:4.2.3.5 )
RSP_1390		11.1715	-0.327215	Putative transporter, DMT superfamily
RSP_1391	thiB	11.8148	-0.194626	ABC thiamine transporter, periplasmic substrate-binding protein
RSP_1392	thiP	10.4185	-0.191297	thiamin ABC transporter membrane component
RSP_1393	thiQ	10.3787	0.0245275	ABC thiamine transporter, ATPase subunit
RSP_1394	fbcC	14.0683	0.0743387	Cytochrome c1 precursor
RSP_1395	fbcB	13.6456	0.185701	Cytochrome b
RSP_1396	fbcF	13.6075	-0.0490044	Ubiquinol-cytochrome C reductase, iron-sulfur protein( EC:1.10.2.2 )
RSP_1397		11.4954	0.0504758	Glutathione S-transferase
RSP_1398	rpmJ	13.0119	-0.0903632	ribosomal protein L36
RSP_1399		11.176	0.284693	hypothetical protein
RSP_1400		10.4921	-0.048893	DNA polymerase IV
RSP_1401		10.743	0.0258151	Band 7 protein
RSP_1403		11.0835	0.199873	conserved hypoothetical protein
RSP_1404		11.032	-0.117714	orotidine 5'-phosphate decarboxylase
RSP_1405		10.6748	0.0600461	ROK family protein
RSP_1406		10.6189	0.114478	hypothetical protein
RSP_1408	clpB	12.8895	0.116762	Chaperone ClpB
RSP_1409		10.4971	0.167616	Beta-Ig-H3/Fasciclin
RSP_1410		10.796	0.12636	hypothetical protein
RSP_1411		10.5304	0.137482	hypothetical protein
RSP_1412		12.0329	0.222995	TRAP-T family transporter with fused DctQ/DctM subunits
RSP_1413		13.758	0.22814	TRAP-T family transporter, periplasmic binding component
RSP_1414		10.5325	-0.0810608	hypothetical protein
RSP_1415		11.0862	0.362543	putative polysaccharide deacetylase
RSP_1416		10.7332	0.207934	hypothetical protein
RSP_1417		11.228	0.123482	hypothetical protein
RSP_1418		11.4281	-0.109121	TRAP-T family transporter, large (12 TMs) inner membrane subunit
RSP_1419		11.484	-0.399736	TRAP-T family transporter, small (4 TMs) inner membrane subunit
RSP_1420		11.7042	-0.0480063	TRAP-T family transporter, periplasmic binding protein
RSP_1421		11.3436	0.323755	hypothetical protein
RSP_1422		11.0412	-0.136451	ParB-like nuclease
RSP_1423		11.0942	0.221803	ParA family ATPase
RSP_1425		11.0102	0.000128091	Plasmid replication initiation protein
RSP_1426		10.181	-0.0126912	RNA-binding region RNP-1
RSP_1427		11.4387	-0.0860914	hypothetical protein
RSP_1428		11.4096	-0.113545	Possible Pre (Mob) type recombination enzyme
RSP_1430		10.9676	-0.0491715	hypothetical protein
RSP_1432		10.4521	0.0585615	hypothetical protein
RSP_1433		10.6115	0.0796534	hypothetical protein
RSP_1434		10.695	-0.0190802	Putative Zn-dependent oxidoreductase
RSP_1435		11.8688	0.0617881	regulatory protein TetR family
RSP_1436		10.5608	-0.0275807	ABC transporter, duplicated ATPase domains
RSP_1437		10.8889	0.336221	ABC Fe hydroxamate (ferrichrome) transporter, ATPase subunit
RSP_1438		10.773	0.620141	ABC Fe hydroxamate (ferrichrome) transporter, fused inner membrane subunits
RSP_1439		10.58	0.410095	ABC Fe hydroxamate (ferrichrome) transporter, periplasmic siderophore binding protein
RSP_1440		11.1435	0.928523	TonB dependent, hydroxamate-type ferrisiderophore, outer membrane receptor
RSP_1441		10.9148	-0.0256951	regulatory protein, GntR family
RSP_1442		10.4939	-0.0116969	ABC sugar transporter, periplasmic sugar-binding protein
RSP_1443		10.2707	-0.0183156	ABC sugar transporter, inner membrane subunit
RSP_1444		10.2793	-0.165963	ABC sugar transporter, inner membrane subunit
RSP_1445		10.7144	0.0174189	ABC sugar transporter, ATPase subunit
RSP_1446		10.8688	-0.0260831	Putative sugar kinase
RSP_1447		10.7921	-0.215021	possible glucosamine--fructose-6-phosphate aminotransferase (isomerizing)( EC:2.6.1.16 )
RSP_1448		10.8306	-0.0217385	putative L-allo-threonine aldolase( EC:4.1.2.5 )
RSP_1449		10.3791	-0.0917573	Putative transcriptional regulator of sugar metabolism
RSP_1450		10.3092	-0.108516	Inositol monophosphatase family protein
RSP_1451		10.2384	-0.00919968	ABC peptide/nickel/opine transporter, periplasmic substrate-binding protein
RSP_1452		10.3307	0.0130127	ABC peptide/nickel/opine transporter, inner membrane subunit
RSP_1453		10.3515	-0.025851	ABC peptide/nickel/opine transporter, inner membrane subunit
RSP_1454		10.2035	-0.12044	ABC peptide/nickel/opine transporter, fused ATPase subunits
RSP_1455		12.3851	0.406758	N-carbamoyl-L-amino acid amidohydrolase( EC:3.5.1.6 )
RSP_1456		10.7696	0.0971107	hypothetical protein
RSP_1457		11.4171	0.276673	putative choline kinase( EC:2.7.1.32 )
RSP_1458		10.5496	0.0793201	Putative DNA repair enzyme
RSP_1459		11.2085	-0.0177909	hypothetical protein
RSP_1460		11.1087	-0.0291143	hypothetical protein
RSP_1461	kdtA	10.7394	-0.16262	Putative 3-deoxy-D-manno-octulosonic-acid transferase
RSP_1462	lpxK	11.9398	-0.183701	Putative Tetraacyldisaccharide-1-P 4'-kinase( EC:2.7.1.130 )
RSP_1463		12.112	0.00550907	Putative acyl-CoA transferase/carnitine dehydratase
RSP_1464		11.9301	0.00441196	putative periplasmic thiol-disulphide interchange protein (DsbA family)
RSP_1465		11.1503	-0.0490907	hypothetical protein
RSP_1466		10.9201	0.221523	Putative mutY, A/G-specific adenine glycosylase( EC:3.2.2.- )
RSP_1467		10.5635	-0.0489768	possible alkane hydroxylase (fatty acid desaturase)
RSP_1468		12.2076	-0.242764	Site-specific DNA-methyltransferase( EC:2.1.1.72 )
RSP_1470	rnhB	10.4901	-0.0337824	ribonuclease HII( EC:3.1.26.4 )
RSP_1471		10.2008	-0.128653	hypothetical protein
RSP_1472		11.3968	-0.0195186	hypothetical protein
RSP_1473		11.5507	0.353649	hypothetical protein
RSP_1474	nspC	11.5307	0.154516	putative carboxynorspermidine decarboxylase protein( EC:4.1.1.- )
RSP_1475		11.421	0.0581852	saccharopine dehydrogenase family( EC:1.1.1.- )
RSP_1476		10.8752	-0.0829251	Heavy metal-(Cd/Co/Hg/Pb/Zn)-translocating P-type ATPase
RSP_1478		11.1263	-0.017127	ABC oligopeptide transporter, fused ATPase subunits
RSP_1479	OppC	11.297	0.0526599	ABC oligopeptide transporter, inner membrane subunit OppC
RSP_1480	OppB	11.1175	0.0101923	ABC oligopeptide transporter, inner membrane subunit OppB
RSP_1481	OppA	11.9629	-0.023652	ABC oligopeptide transporter, perplasmic substrate-binding protein OppA
RSP_1483		12.1862	0.0987797	hypothetical protein
RSP_1484		12.095	-0.193014	hypothetical protein
RSP_1485		11.4765	-0.513049	ATP-dependent RNA helicase
RSP_1486		10.9552	-0.152274	regulatory protein, TetR family
RSP_1487		11.5706	-0.0280877	hypothetical protein
RSP_1488		12.4247	0.176318	Possible glyoxalase
RSP_1489		11.9423	-0.0855409	Protein containing thioredoxin domain
RSP_1490		11.4556	0.253711	Putative ATP-dependent protease La, LON
RSP_1491		12.1856	0.356677	hypothetical protein
RSP_1492		12.2902	0.198351	UbiH/COQ6 monooxygenase family
RSP_1493		11.1699	-0.0753237	Amidase
RSP_1494		12.6058	-0.00761914	putative aspartate aminotransferase( EC:2.6.1.17 )
RSP_1495		12.2898	0.108438	Putative cell division protein
RSP_1496		11.2924	0.068582	hypothetical protein
RSP_1497		12.0848	-0.205491	Putative outer membrane lipoprotein carrier protein
RSP_1498		12.1012	0.13121	hypothetical protein
RSP_1499		11.9951	0.0779297	Probable gamma-glutamyltranspeptidase( EC:2.3.2.2 )
RSP_1500		10.5026	0.00407194	possible anti-sigma regulatory kinase
RSP_1501		11.1307	0.310332	Antisigma-factor antagonist (STAS) domain protein
RSP_1502		10.7383	-0.0307095	GAF domain protein
RSP_1503		10.962	0.266732	hypothetical protein
RSP_1504		11.7018	-0.0687474	hypothetical protein
RSP_1505		11.0353	0.140309	Putative Metallo-phosphoesterase
RSP_1506		10.954	-0.00822466	Pseudouridine synthase, Rlu
RSP_1507		11.3705	0.00121024	Aldehyde dehydrogenase( EC:1.2.1.3 )
RSP_1508		12.5224	0.0688725	Uncharacterized HemY-like membrane protein
RSP_1509		11.2911	-0.000859928	Glycoprotease (M22) metalloprotease( EC:3.4.24.57 )
RSP_1510		10.904	0.049337	Putative glycerol-3-phosphate dehydrogenase (NAD(P))( EC:1.1.1.94 )
RSP_1511		11.5062	-0.0128487	hypothetical protein
RSP_1512		11.5692	0.129964	hypothetical protein
RSP_1513	trpB	11.1144	-0.0899505	tryptophan synthase subunit beta( EC:4.2.1.20 )
RSP_1514	ahcY	11.7924	-0.114355	S-adenosyl-L-homocysteine hydrolase( EC:3.3.1.1 )
RSP_1515		10.4773	-0.0223157	Hypothetical protein of glycosyl transferase family
RSP_1516		11.844	0.0359724	putative S-adenosyl L-homocystein hydrolase
RSP_1517	spbA	12.7796	-0.343798	Histone-like protein of HNS family
RSP_1518	prrA	13.9998	0.116961	PrrA (RegA), Response regulator involved in oxygen regulation of photosynthesis genes
RSP_1519	prrC	11.962	0.151981	PrrC
RSP_1520	prrB	10.6403	-0.0646563	Sensor histidine kinase PrrB (RegB)
RSP_1521		11.2037	0.172246	hypothetical protein
RSP_1522		11.4742	-0.251043	hypothetical protein
RSP_1523		11.2967	0.00242738	hypothetical protein
RSP_1524		11.3936	-0.0871293	Nucleotidyltransferase family protein
RSP_1525		11.6376	-0.0112458	putative Helicase/Exonuclease
RSP_1527		10.947	-0.271608	Helicase, UvrD/Rep family
RSP_1529	trxA	13.1938	0.194685	Thioredoxin
RSP_1530		10.3261	-0.0328386	hypothetical protein
RSP_1531		12.1387	0.200438	ATP-dependent protease peptidase subunit
RSP_1532		12.3482	0.144919	ATP-dependent protease ATP-binding subunit
RSP_1533		10.3039	0.285733	putative alginate O-acetyltransferase
RSP_1534		12.0326	0.473901	putative acyl carrier protein
RSP_1535		10.9796	0.376664	hypothetical protein
RSP_1536		11.0785	0.125877	conserved hypothetical protein that may be involved in lipid metabolism
RSP_1537		11.6816	0.0391436	hypothetical protein
RSP_1538		10.9001	0.285371	probable glucose-1-phosphate cytidylyltransferase( EC:2.7.7.33 )
RSP_1539		11.0664	0.120141	Glycosyl transferase, family 2
RSP_1540		10.795	0.0963867	Predicted secreted hydrolase
RSP_1541		10.9469	0.14299	Putative ABC transporter, fused inner membrane subunits
RSP_1542		11.698	0.39167	ABC transporter, ATPase subunit
RSP_1543		11.9462	0.722737	hypothetical protein
RSP_1544		11.9558	0.918556	hypothetical signal peptide protein
RSP_1545		11.4297	0.599689	Probable thiol oxidoreductase with 2 cytochrome c heme-binding sites
RSP_1546	bfr	12.6453	1.49612	Bacterioferritin
RSP_1547		13.3839	2.30319	probable bacterioferritin-associated ferredoxin
RSP_1548		13.493	2.52571	putative iron-regulated protein
RSP_1549		11.6757	0.201023	hypothetical protein
RSP_1550		11.2083	0.210213	regulatory proteins, IclR family
RSP_1551		12.7628	0.408705	putative glyoxalase family protein
RSP_1552		11.8645	-0.109928	ureidoglycolate hydrolase( EC:3.5.3.19 )
RSP_1553		11.143	-0.0313552	Probable glyoxylate induced protein
RSP_1554		11.1089	0.0855358	Possible polysaccharide deacetylase
RSP_1555		10.8027	-0.0797342	Transthyretin-like protein
RSP_1556	puc2B	13.9815	-0.307751	light-harvesting complex, beta subunit
RSP_1558		11.5354	0.0481831	2-dehydropantoate 2-reductase
RSP_1559	icd	12.5095	-0.349623	isocitrate dehydrogenase( EC:1.1.1.42 )
RSP_1561		10.8892	-0.0475746	AMP-forming acyl-CoA synthetase/ligase
RSP_1562		11.5881	0.0681895	fumarylacetoacetate hydrolase family protein
RSP_1563		11.4855	-0.0494066	putative oxidoreductase
RSP_1564		12.2172	-0.0786309	Putative transmembrane transport protein
RSP_1565	appA	13.3083	-0.0383611	AppA, antirepressor of ppsR, sensor of blue light
RSP_1566		11.4654	0.194086	hypothetical protein
RSP_1567		10.4587	-0.0975228	Probable sensory transduction histidine kinase
RSP_1568		11.3326	-0.234847	Glutamine synthetase( EC:6.3.1.2 )
RSP_1569		12.1124	-0.19961	glutamate-1-semialdehyde 2,1-aminomutase
RSP_1570	purK	11.5558	-0.104512	Phosphoribosylaminoimidazole carboxylase, ATPase subunit( EC:4.1.1.21 )
RSP_1571	purE	12.1054	-0.240569	Phosphoribosylaminoimidazole carboxylase, catalytic subunit( EC:4.1.1.21 )
RSP_1572		13.9996	0.191255	Heat shock protein, Hsp20 family
RSP_1573		13.6882	-0.0159283	hypothetical protein
RSP_1574		12.9987	-0.12302	Cytochrome b562
RSP_1575	sopT	11.1791	-0.0268762	binfunctional sulfate adenylyltransferase subunit 1/adenylylsulfate kinase protein( EC:2.7.7.4 )
RSP_1576	trxB	11.5534	-0.0699014	Thioredoxin reductase( EC:1.8.1.9 )
RSP_1577	putR	11.357	-0.0912896	Proline dehydrogenase transcriptional activator
RSP_1578		11.8326	0.242553	conserved hypothetical protein TIGR00726
RSP_1579		10.9992	-0.142718	hypothetical protein
RSP_1580	lgt	11.0046	0.0475796	Prolipoprotein diacylglyceryl transferase( EC:2.4.99.- )
RSP_1581		13.4301	0.184642	hypothetical protein
RSP_1582		11.8233	-0.0432156	Putative sulfate transporter/antisigma-factor antagonist
RSP_1583	cheY3	11.1414	-0.187338	Chemotaxis response regulator, CheY3
RSP_1584	cheA2	11.0002	-0.258477	Chemotaxis histidine protein kinase( EC:2.7.3.- )
RSP_1585	cheW2	11.4173	-0.583461	Chemotaxis protein, CheW2
RSP_1586	cheW3	11.3323	-0.731848	Chemotaxis protein, CheW3
RSP_1587	cheR2	11.0613	-0.751137	Chemotaxis methyltransferase, CheR2( EC:2.1.1.80 )
RSP_1588	cheB1	10.8936	-0.597878	chemotaxis methylesterase, CheB1( EC:3.1.1.61 )
RSP_1589	tlpC	10.9792	-0.745617	Transducer-like protein, TlpC
RSP_1590		11.0801	-0.142508	two component, sigma54 specific, transcriptional regulator, fis family
RSP_1591		12.2855	0.34189	Predicted Glutathione S-transferase
RSP_1592	acsA	11.6554	-0.330962	Possible acyl-CoA sythetase( EC:6.2.1.1 )
RSP_1593		11.4372	-0.378128	phosphate acetyltransferase( EC:1.1.1.39 )
RSP_1594	cdd	11.4277	0.0271418	Cytidine deaminase( EC:3.5.4.5 )
RSP_1595		11.5711	-0.0543541	thymidine phosphorylase( EC:2.4.2.4 )
RSP_1596	deoB	11.9281	-0.250708	phosphopentomutase( EC:5.4.2.7 )
RSP_1597	add	11.2223	-0.139965	adenosine deaminase( EC:3.5.4.4 )
RSP_1598		11.6141	-0.263347	putative uracil phosphoribosyltransferase
RSP_1599		10.8228	0.17578	AMP-binding protein
RSP_1600		10.3921	-0.139001	possible transporter, DME family, DMT superfamily
RSP_1601		10.9429	0.0805343	hypothetical protein
RSP_1602		10.2456	0.0665175	TRAP-T family transporter, DctM (12TMs) subunit
RSP_1604		10.4089	-0.00471638	TRAP-T family transporter, DctQ (4TMs) subunit
RSP_1605		10.5121	0.105128	TRAP-T family transporter, periplasmic binding protein, DctP
RSP_1606		10.1298	-0.036198	Putative regulatory protein, GntR family
RSP_1607		10.1479	-0.0974083	Putative regulatory protein, GntR family
RSP_1608		10.5111	0.0754747	Putative Zn-dependent dehydrogenase
RSP_1609		10.3089	-0.0550255	Putative altronate dehydrogenase
RSP_1610		11.5474	0.260903	altronate hydrolase( EC:4.2.1.7 )
RSP_1611		11.9963	0.296256	sensor histidine kinase
RSP_1612		10.4742	-0.121091	Sigma-54 dependent transcriptional regulator
RSP_1613		11.7042	0.344255	TRAP-T family transporter, DctP subunit
RSP_1614		11.1552	0.273571	TRAP-T family transporter with fused DctQ/DctM subunits
RSP_1615		11.8944	0.491573	hypothetical protein
RSP_1616		10.6754	-0.06075	hypothetical protein
RSP_1618		10.4048	-0.000577058	hypothetical protein
RSP_1619		12.5064	0.429966	hypothetical protein
RSP_1620		10.7234	0.0081998	hypothetical protein
RSP_1621		11.2308	-0.101345	Deoxyguanosinetriphosphate triphosphohydrolase-like protein
RSP_1622		11.8729	-0.149615	Putative DNA-binding protein
RSP_1623		12.1229	0.0568549	hypothetical protein
RSP_1624		12.4719	-0.125391	hypothetical protein
RSP_1625		10.7723	-0.546056	hypothetical protein
RSP_1626		10.7743	-0.20776	hypothetical protein
RSP_1627		10.4347	-0.26179	Putative N-6 adenine-specific DNA methylase
RSP_1628		11.1408	-0.0661863	possible sensor histidine protein kinase
RSP_1629		10.7184	0.00544028	response regulator receiver domain protein
RSP_1630		10.8347	-0.227679	hypothetical protein
RSP_1631		10.8208	-0.244442	hypothetical protein
RSP_1632		10.4185	-0.323326	hypothetical protein
RSP_1633		10.8794	-0.204634	hypothetical protein
RSP_1635		10.961	-0.228175	hypothetical protein
RSP_1636		11.6223	0.324377	phage-related protein, probable phage tail tape meausure protein, lambda family
RSP_1637		10.5376	-0.0584835	hypothetical protein
RSP_1638		11.6422	-0.140441	hypothetical protein
RSP_1639		11.6458	0.193885	hypothetical protein
RSP_1640		10.7891	-0.045607	hypothetical protein
RSP_1641		10.5605	0.231173	hypothetical protein
RSP_1643		10.5585	-0.00980501	hypothetical protein
RSP_1644		10.3209	0.0276456	hypothetical protein
RSP_1645		10.5388	-0.1301	putative phage-related protein
RSP_1646		10.5797	-0.0753	possible transmembrane protein
RSP_1647		10.8054	-0.198443	probable peptidase
RSP_1648		10.4757	-0.128999	hypothetical protein
RSP_1649		10.4472	-0.0264793	Possible transporter, DMT superfamily
RSP_1650		11.0142	0.270628	hypothetical protein
RSP_1651		10.9298	0.263391	hypothetical protein
RSP_1652		11.6398	0.167456	hypothetical protein
RSP_1653		11.1506	-0.0469308	hypothetical protein
RSP_1654		11.999	0.108783	hypothetical protein
RSP_1655		10.6459	-0.12926	hypothetical protein
RSP_1656		10.2029	0.264144	hypothetical protein
RSP_1657		11.0327	-0.565494	hypothetical protein
RSP_1658		10.7383	-0.389587	hypothetical protein
RSP_1659		10.8116	-0.322507	hypothetical protein
RSP_1660		10.3577	-0.180144	putative ParB-like nuclease
RSP_1661		10.551	-0.283945	hypothetical protein
RSP_1662		10.8144	0.185474	Integrase/recombinase
RSP_1663		11.1477	-0.0711059	putative transcriptional regulator, LacI family
RSP_1664		11.4243	0.000890075	hypothetical protein
RSP_1665		12.0452	0.023883	putative RhtB family transporter
RSP_1666	LytB	12.6028	-0.245812	4-hydroxy-3-methylbut-2-enyl diphosphate reductase( EC:1.17.1.2 )
RSP_1667		12.791	0.123016	hypothetical protein
RSP_1668	FolK	10.9567	-0.121628	2-amino-4-hydroxy-6- hydroxymethyldihydropteridine pyrophosphokinase( EC:2.7.6.3 )
RSP_1669	rpoZ	13.269	-0.111724	DNA-directed RNA polymerase omega subunit( EC:2.7.7.6 )
RSP_1670	spoT/relA	11.5054	-0.114486	RelA/SpoT family protein( EC:2.7.6.5,EC:3.1.7.2 )
RSP_1671		10.7988	0.0958671	hypothetical protein
RSP_1672	pdxJ	11.8617	-0.0246018	pyridoxal phosphate biosynthetic protein
RSP_1673		11.9855	0.189421	4'-phosphopantetheinyl transferase( EC:2.7.8.7 )
RSP_1674		11.7093	-0.0516376	type 1 signal peptidase( EC:3.4.21.89 )
RSP_1675	rnc	12.2483	0.404054	Ribonuclease III( EC:3.1.26.3 )
RSP_1676	era	11.7139	-0.148172	GTP-binding protein Era
RSP_1677		11.1203	-0.10691	hypothetical protein
RSP_1678	recO	10.6635	-0.00506044	DNA repair protein RecO
RSP_1679		11.8252	0.0888681	acyl-CoA dehydrogenase( EC:1.3.99.3 )
RSP_1680	pckA	12.5189	-0.554825	phosphoenolpyruvate carboxykinase( EC:4.1.1.49 )
RSP_1681		11.0826	0.0504985	two-component transcriptional regulator, winged helix family
RSP_1682		11.2105	0.0264544	Two-component sensor histidine kinase
RSP_1683		10.7925	-0.0472745	putative kinase/phosphatase
RSP_1684		12.0455	-0.12653	hypothetical protein
RSP_1685		12.1135	-0.0563331	PTS system, IIA component
RSP_1686		13.2515	0.04319	Putative Phosphocarrier HPr protein
RSP_1687	hbdA	11.0496	0.0276233	3-hydroxybutyryl-CoA dehydrogenase( EC:1.1.1.157 )
RSP_1688		11.2765	-0.155613	possible acyltransferase
RSP_1689		10.4694	0.194615	hypothetical protein
RSP_1690	etfA	13.1349	-0.0684206	Electron transfer flavoprotein, alpha subunit
RSP_1691	etfB	13.5168	-0.172868	Electron transfer flavoprotein beta-subunit
RSP_1692	pduO	11.3581	0.478832	hypothetical protein
RSP_1694		10.7676	-0.0791173	Probable short-chain dehydrogenase/reductase
RSP_1695		11.7228	0.214117	hypothetical protein
RSP_1696		11.3164	-0.0396658	DNA topoisomerase IV subunit A
RSP_1697		12.6241	-0.0768853	hypothetical protein
RSP_1699	rpoB	13.1884	-0.190311	DNA-directed RNA polymerase beta subunit
RSP_1700	rplL	15.3251	-0.302843	50S Ribosomal protein L7/L12
RSP_1701	rplJ	15.4858	-0.387604	Ribosomal protein L10
RSP_1702	rplA	14.1847	-0.300979	50S ribosomal protein L1
RSP_1703	rplK	13.744	-0.286907	Ribosomal protein L11
RSP_1704		13.6849	-0.478427	Probable transcription antitermination protein NusG
RSP_1705		13.0545	0.00112123	Putative preprotein translocase, SecE subunit
RSP_1706		10.9462	0.0719427	Putative acetyltransferase
RSP_1707	tufA	14.8844	-0.118602	Elongation factor Tu (EF-Tu)
RSP_1708	fusA1	13.962	-0.230566	Elongation factor G
RSP_1709	rpsG	13.3886	-0.34067	30S ribosomal protein S7
RSP_1710	rpsL	13.2354	-0.396338	30S ribosomal protein S12
RSP_1711		12.0142	0.048956	Possible transporter, RhaT family, DMT superfamily
RSP_1712	rpoC	13.5773	-0.11164	DNA-directed RNA polymerase beta' subunit
RSP_1714	tufA	14.882	-0.133226	Elongation factor TU
RSP_1715	rpsJ	14.0926	-0.30086	30S ribosomal protein S10
RSP_1716	rplC	14.1416	-0.432402	50S ribosomal protein L3
RSP_1717	rplD	14.6225	-0.370965	50S ribosomal protein L4
RSP_1718	rplW	14.8234	-0.319958	50S ribosomal protein L23
RSP_1719	rplB	14.6983	-0.294924	50S ribosomal protein L2
RSP_1720	rpsS	14.8681	-0.243232	Ribosomal protein S19
RSP_1721	rplV	14.841	-0.266503	50S ribosomal protein L22
RSP_1722	rpsC	14.9987	-0.215435	30S ribosomal protein S3
RSP_1723	rplP	15.2749	-0.2023	50S ribosomal protein L16
RSP_1724	rpmC	13.6896	-0.232116	Ribosomal protein L29
RSP_1725	rplN	13.7335	-0.36866	Ribosomal protein L14
RSP_1726	rplX	13.7771	-0.31282	Ribosomal protein L24
RSP_1727	rplE	14.1387	-0.244888	Ribosomal protein L5
RSP_1728	rpsN	13.9723	-0.233584	Ribosomal protein S14
RSP_1729	rpsH	14.1578	-0.109652	Ribosomal protein S8
RSP_1730	rplF	14.0454	-0.236489	50S ribosomal protein L6
RSP_1731	rplR	14.1182	-0.158449	Ribosomal protein L18
RSP_1732	rpsE	14.5786	-0.268329	30S ribosomal protein S5
RSP_1733	rpmD	14.9544	-0.113088	Ribosomal protein L30
RSP_1734	rplO	13.8923	-0.316286	50S ribosomal protein L15
RSP_1735	secY	12.5793	-0.0203424	preprotein translocase SecY
RSP_1736	adk	13.1442	0.15635	Adenylate kinase( EC:2.7.4.3 )
RSP_1737	rpsM	13.7317	-0.205019	30S ribosomal protein S13
RSP_1738	rpsK	14.1593	-0.263001	30S ribosomal protein S11
RSP_1739	rpoA	13.5172	-0.116129	DNA-directed RNA polymerase alpha subunit
RSP_1740	rplQ	13.9431	0.043315	Ribosomal protein L17
RSP_1741		11.3011	0.0820728	Possible LuxR family protein
RSP_1742		11.3391	0.0874687	Serine protease, trypsin family
RSP_1743		11.5481	0.0149568	ATPase, AAA family
RSP_1744		11.6221	-0.192123	CrcB-like protein
RSP_1745		11.4388	-0.216133	Pseudouridine synthase( EC:4.2.1.70 )
RSP_1746		11.3107	-0.180584	hypothetical protein
RSP_1747	bztA	12.9806	-0.0621442	ABC glutamate/glutamine/aspartate/asparagine transporter, periplasmic substrate-binding protein
RSP_1748	bztB	11.0189	-0.157653	ABC glutamate/glutamine/aspartate/asparagine transporter, inner membrane subunit BztB
RSP_1749	bztC	11.0131	-0.0196077	ABC glutamate/glutamine/aspartate/asparagine transporter, inner membrane subunit BztC
RSP_1750	bztD	11.6246	0.114967	ABC glutamate/glutamine/aspartate/asparagine transporter, ATPase subunit bztD
RSP_1751		10.4315	-0.0276252	putative 2Fe-2S ferredoxin protein
RSP_1752		10.6526	-0.0871446	Putative creatinase( EC:3.5.3.3 )
RSP_1753		10.3667	-0.0568596	hypothetical protein
RSP_1754		11.6551	0.0726681	hypothetical protein
RSP_1755		10.2665	-0.1166	hypothetical protein
RSP_1756	panB	11.453	-0.211437	3-methyl-2-oxobutanoate hydroxymethyltransferase( EC:2.1.2.11 )
RSP_1757	panC	11.3754	-0.00938279	Probable pantoate--beta-alanine ligase( EC:6.3.2.1 )
RSP_1758		10.5249	0.0928262	Probable succinyl-diaminopimelate desuccinylase( EC:3.5.1.18 )
RSP_1759		12.7063	0.469524	hypothetical protein
RSP_1760		13.0096	0.385833	hypothetical protein
RSP_1761	pheT	11.0005	-0.14116	phenylalanyl-tRNA synthetase beta subunit( EC:6.1.1.20 )
RSP_1762		11.7969	-0.122197	hypothetical protein
RSP_1763	pheS	11.357	-0.24115	Phenylalanyl-tRNA synthetase alpha subunit( EC:6.1.1.20 )
RSP_1764	rplT	13.368	-0.0689052	50S ribosomal protein L20
RSP_1765	rpmI	13.6751	0.027992	50S ribosomal protein L35
RSP_1766	pykA	11.2716	0.0158184	Pyruvate kinase( EC:2.7.1.40 )
RSP_1767		10.8134	-0.0655726	possible N-formylglutamate amidohydrolase
RSP_1768		11.6724	-0.0105417	Aminotransferase class IV , putative D-alanine aminotransferase( EC:2.6.1.21 )
RSP_1769		11.0626	0.187003	Mandelate racemase / muconate lactonizing enzyme( EC:5.1.2.2,EC:5.5.1.1 )
RSP_1770		11.5906	0.567565	hypothetical protein
RSP_1771		11.0862	-0.137173	beta subunit of citrate lyase
RSP_1772	accA	11.9765	-0.0623745	acetyl-CoA carboxylase alpha subunit( EC:6.4.1.2 )
RSP_1773		11.245	0.0582756	Multidrug efflux pump, SMR family, DMT superfamily
RSP_1774		10.5179	-0.00829594	Putative glucose dehydrogenase B
RSP_1775		11.5017	-0.0588625	hypothetical protein
RSP_1776	greA	12.0682	-0.140454	Transcription elongation factor greA
RSP_1777		12.1065	0.00944301	Putative electron transfer flavoprotein-ubiquinone oxidoreductase precursor( EC:1.5.5.1 )
RSP_1778		11.1784	-0.187192	TPR domain protein
RSP_1779	ispE	10.6877	-0.240477	Putative 4-diphosphocytidyl-2C-methyl-D-erythritol kinase( EC:2.7.1.148 )
RSP_1780		10.2435	-0.0877414	hypothetical protein
RSP_1781		10.1528	-0.0217347	putative membrane-anchored oxidoreductase, similar to L-sorbosone dehydrogenase( EC:1.1.1.- )
RSP_1782		12.0409	0.062796	hypothetical membrane protein
RSP_1783		10.4563	-0.0943741	predicted membrane protein
RSP_1784		10.9843	0.257777	response regulator receiver domain protein
RSP_1785		10.7571	0.260384	Putative transcriptional regulatory protein
RSP_1786	fruB	12.0494	0.423493	Multi-component fructose specific PTS system protein, (PtsI, Hpr, and IIA domains)( EC:2.7.1.69,EC:2.7.3.9 )
RSP_1787	fruK	11.5836	0.728815	Probable 1-phosphofructokinase( EC:2.7.1.56 )
RSP_1788	fruA	11.6236	0.392588	PTS system, fructose-specificIIBC component( EC:2.7.1.69 )
RSP_1789		11.1637	-0.102898	hypothetical protein
RSP_1790		10.6702	0.128459	probable transcriptional regulator
RSP_1791		13.1524	0.606151	Heavy metal-(Cd/Co/Hg/Pb/Zn)-translocating P-type ATPase( EC:3.6.1.- )
RSP_1793		11.6494	-0.0640747	Single-strand DNA binding protein
RSP_1794		12.7295	0.364358	putative lytic transglycosylase
RSP_1795	serS	11.9353	0.371404	seryl-tRNA synthetase( EC:6.1.1.11 )
RSP_1796	sodC	10.632	0.0186047	Putative Copper/Zinc superoxide dismutase( EC:1.15.1.1 )
RSP_1797	YajC	12.943	0.175001	Putative preprotein translocase subunit YajC
RSP_1798	SecD	12.7956	0.13542	Protein-export membrane protein secD
RSP_1799	secF	12.3136	0.0575793	protein-export membrane protein SecF
RSP_1800		11.866	-0.0821326	hypothetical protein
RSP_1801	ccmA	12.1431	0.0110119	ABC heme exporter, ATPase subunt CcmA( EC:3.6.3.41 )
RSP_1802	ccmB	10.6068	-0.11288	ABC heme exporter, inner membrane subunit CcmB
RSP_1803	ccmC	13.1161	0.344655	ABC heme exporter, inner membrane subunit CcmC
RSP_1804	ccmD	13.8332	0.294401	Heme exporter protein D
RSP_1805	ccmG	12.8079	0.147499	Probable thiol-disulfide interchange protein
RSP_1806		12.241	-0.290152	aconitate hydratase( EC:4.2.1.3 )
RSP_1807		11.0086	0.112588	hypothetical protein
RSP_1808	trpS	11.2856	-0.195625	tryptophanyl-tRNA synthetase( EC:6.1.1.2 )
RSP_1809		11.9745	-0.0122585	0
RSP_1810	mviN	12.0532	-0.0506475	putative virulence factor, MviN
RSP_1811	glnD	10.769	-0.230551	PII uridylyl-transferase( EC:2.7.7.59 )
RSP_1812		11.7223	-0.0799499	hypothetical protein
RSP_1813		12.115	0.149668	hypothetical protein
RSP_1814		11.7784	0.0353704	hypothetical protein
RSP_1815	gshB	11.043	-0.0348632	glutathione synthetase( EC:6.3.2.3 )
RSP_1816		11.7117	0.0891677	Mg chelatase-related protein
RSP_1817		13.6927	0.573956	hypothetical protein
RSP_1818	feoB	13.6219	0.857181	Fe2 transport system protein B
RSP_1819	feoA1	13.2106	0.869658	ferrous iron transport protein A
RSP_1820		10.6643	0.0550102	hypothetical protein
RSP_1821		10.2667	-0.0658476	Molybdopterin-containing oxidoreductase, probable formate dehydrogenase( EC:1.2.1.2 )
RSP_1822		11.4513	0.119132	hypothetical protein
RSP_1823	mogA	12.9806	0.257417	molybdenum cofactor biosynthesis protein
RSP_1824	adh	11.7625	0.0353547	Zinc-containing alcohol dehydrogenase( EC:1.1.1.1 )
RSP_1825	tldD	11.7345	0.162154	probable modulator of DNA gyrase
RSP_1826	coxII	11.6627	0.253609	Cytochrome c oxidase polypeptide II precursor (Cytochrome AA3 subunit 2)( EC:1.9.3.1 )
RSP_1827	cox1	10.8759	0.2382	protoheme IX farnesyltransferase
RSP_1828	cox11	11.0051	0.292114	cytochrome C oxidase assembly protein
RSP_1829	coxIII	11.0504	0.274213	Cytochrome c oxidase, aa3-type, subunit III( EC:1.9.3.1 )
RSP_1830	surf-1	10.8864	-0.0732642	Surf1 protein
RSP_1831	thrC	11.4584	-0.0394609	threonine synthase
RSP_1832		11.3786	-0.171527	peptidase, M16 family
RSP_1833		12.4606	-0.0380449	putative ribosomal-protein-alanine acetyltransferase( EC:2.3.1.128 )
RSP_1834		10.7882	0.0969807	hypothetical protein
RSP_1835		11.5265	0.119206	Putative FAD dependent oxidoreductase
RSP_1836	apt	12.2924	0.0365536	adenine phosphoribosyltransferase( EC:2.4.2.7 )
RSP_1837		12.5316	0.114269	5'-methylthioadenosine phosphorylase
RSP_1838		10.7428	0.11059	hypothetical protein
RSP_1839		12.2707	0.173804	putative acetyltransferase, GNAT family
RSP_1840		11.4097	0.258122	hypothetical protein
RSP_1841		10.8767	0.11283	Probable intracellular septation protein
RSP_1842		11.3881	0.259617	possible transporter, DME family, DMT superfamily
RSP_1843	ftsY	12.1343	-0.00676014	Signal recognition particle-docking protein FtsY
RSP_1844		10.9567	0.00341549	hypothetical protein
RSP_1845	xseA	10.9138	-0.233206	Exonuclease VII, large subunit
RSP_1846		10.6146	-0.105485	hypothetical protein
RSP_1847	PurD	11.9441	0.154608	Phosphoribosylamine--glycine ligase( EC:6.3.4.13 )
RSP_1848		10.4849	-0.0560567	pyruvate kinase
RSP_1849		11.701	0.0331299	Aspartate kinase( EC:2.7.2.4 )
RSP_1850	ptsI	12.2315	0.217429	phosphoenolpyruvate-protein phosphotransferase, PtsI(Ntr)( EC:2.7.3.9 )
RSP_1851	metZ	12.1831	-0.119023	O-succinylhomoserine sulfhydrylase
RSP_1852		11.6061	-0.60345	hypothetical protein
RSP_1853	TrkH2	11.0997	-0.286608	potassium uptake transporter, transmembrane component, TrkH
RSP_1854	trkH3	11.3197	0.114426	potassium uptake transporter, transmembrane component, TrkH
RSP_1855		11.9216	0.0264247	hypothetical protein
RSP_1856	glyQ	10.7535	-0.224311	glycyl-tRNA synthetase alpha subunit( EC:6.1.1.14 )
RSP_1857		11.2095	-0.0550923	hypothetical protein
RSP_1858	glyS	11.1171	-0.0304856	glycyl-tRNA synthetase beta subunit
RSP_1859	ppdK	11.2594	-0.258957	pyruvate phosphate dikinase
RSP_1860		11.0327	-0.0903641	hypothetical protein
RSP_1861		11.1123	0.0149744	probable dihydroneopterin aldolase
RSP_1862		10.9944	0.136327	Dihydropteroate synthase, DHPS( EC:2.5.1.15 )
RSP_1863		10.958	0.00724224	Phosphoglucomutase/phosphomannomutase( EC:5.4.2.10 )
RSP_1864		11.5436	0.360347	hypothetical protein
RSP_1865		13.5999	-1.00178	ketol-acid reductoisomerase( EC:1.1.1.86 )
RSP_1866		10.8597	0.125623	Transcriptional regulator, AsnC family
RSP_1867		12.8046	0.447076	transcriptional regulator, AsnC family
RSP_1868		11.4915	0.126	serine-pyruvate aminotransferase
RSP_1869		10.9638	0.0754783	2-octaprenyl-6-methoxyphenyl hydroxylase
RSP_1870		11.7605	0.0195218	predicted hydrolase
RSP_1871		11.1756	0.0335264	Transcriptional regulator, GntR family
RSP_1872		10.302	0.019193	Glycosyl transferase, family 2
RSP_1873		10.3839	0.125913	hypothetical protein
RSP_1874	carA	11.2243	0.0959473	carbamoyl-phosphate synthase small subunit( EC:6.3.5.5 )
RSP_1875		12.0016	0.188982	hypothetical protein
RSP_1876		10.8259	0.0637936	hypothetical protein
RSP_1877	coxI	11.3866	0.0884346	Cytochrome c oxidase, aa3 type, subunit I( EC:1.9.3.1 )
RSP_1878	lipB	11.2758	0.0513821	lipoyltransferase
RSP_1880		12.3563	-0.0271098	hypothetical protein
RSP_1882		11.6743	-0.0957669	ABC polyamine/opine transporter, ATPase subunit
RSP_1883		12.2767	0.282386	ABC polyamine/opine transporter, periplasmic substrate-binding protein
RSP_1884		10.9183	0.0809992	ABC polyamine/opine transporter, inner membrane subunit
RSP_1886		10.7272	-0.113677	ABC polyamine/opine transporter, inner membrane subunit
RSP_1887		13.563	0.0761255	50S ribosomal protein L33
RSP_1888		10.8399	-0.153534	possible acetyltransferase (GNAT) family
RSP_1889		13.7572	0.213852	hypothetical protein
RSP_1890		12.5173	0.0673775	Transcriptional regulator, LysR family
RSP_1891		11.1124	0.0637787	Zinc-binding dehydrogenase
RSP_1892		11.4479	0.269929	putative Cro/CI transcriptional regulator
RSP_1893		11.051	0.0668992	Inositol monophosphatase family protein
RSP_1894		11.4659	0.163314	hypothetical protein
RSP_1895		10.8344	0.204157	Small-conductance mechanosensitive ion channel
RSP_1896		10.7172	-0.0416764	guanine deaminase
RSP_1897	mgtE	11.1374	0.0175809	Mg/Co/Ni transporter, MgtE
RSP_1898		11.002	-0.0710064	putative 5-formyltetrahydrofolate cyclo-ligase
RSP_1899		10.2528	-0.0297436	Predicted ATPase
RSP_1900		11.1034	0.00757901	hypothetical protein
RSP_1901		11.6711	0.113911	Hypothetical protein with TPR repeat
RSP_1902		11.4517	-0.262313	Conserved hypothetical protein with TPR repeat
RSP_1903		10.9925	-0.16931	Putative Flp pilus assembly protein TadC
RSP_1904		11.7769	-0.341573	Putative Flp pilus assembly protein TadB
RSP_1905		11.1964	-0.538821	Putative Flp pilus assembly protein ATPase CpaF
RSP_1907		11.3248	-0.676209	Putative Flp pilus assembly protein ATPase CpaE
RSP_1908		11.4022	0.0179934	outer membrane protein, OmpA/MotB family
RSP_1909		11.9452	-0.143526	Outer membrane general secretion pathway protein, Secretin
RSP_1910		11.5833	-0.628184	Putative Flp pilus assembly protein CpaB
RSP_1911		11.2106	-0.144961	possible soluble lytic murein transglycosylase
RSP_1912		11.5191	-0.194594	hypothetical protein
RSP_1913		12.1107	-0.248758	3-oxoadipate CoA-transferase, beta subunit
RSP_1914		12.0295	-0.232607	3-ketoacid CoA transferase alpha subunit
RSP_1915		11.0013	-0.0826118	Transcriptional regulator, LysR family
RSP_1916		10.6348	-0.117806	possible 2-hydroxychromene-2-carboxylate isomerase
RSP_1917		10.7107	0.0127602	hypothetical protein
RSP_1918		10.4004	-0.120288	Predicted alpha/beta hydrolase
RSP_1919		10.772	0.00789115	hypothetical protein
RSP_1920		10.2835	0.0261884	Pyridoxal/pyridoxine/pyridoxamine kinase
RSP_1921		10.4538	-0.0787651	MOSC domain protein
RSP_1922		11.1663	0.113681	Transcriptional regulator, GntR family, with aminotransferase domain
RSP_1923	bioB	12.1654	0.0275392	Biotin synthase( EC:2.8.1.6 )
RSP_1924		11.1965	0.0705752	BioY family protein
RSP_1925		10.9534	-0.346636	Transcriptional regulator, GntR family
RSP_1926		10.8283	0.0350567	tRNA-Dihydrouridine synthase
RSP_1927		10.6451	-0.065304	hypothetical protein
RSP_1928	dnaB	11.5451	-0.124537	replicative DNA helicase
RSP_1929	pyrE	11.2291	0.248824	orotate phosphoribosyltransferase
RSP_1930	pyrC	11.1376	0.0571406	dihydroorotase
RSP_1931		10.4062	-0.24342	Probable ATPase, AAA family
RSP_1932		10.4056	0.00419927	hypothetical protein
RSP_1933		11.2642	0.0828628	Outer membrane protein, OmpA/MotB family
RSP_1934		11.2277	0.189516	Xanthine and CO dehydrogenase maturation factor XdhC/CoxF family
RSP_1935		10.788	0.11982	Putative Xanthine and CO dehydrogenase maturation factor XdhC/CoxF family
RSP_1936		11.0483	0.0739891	molybdopterin biosynthesis protein
RSP_1937	InfC	13.229	0.0828651	Translation initiation factor IF-3
RSP_1938		10.6681	0.174071	Conserved hypotetical protein
RSP_1939		13.5373	0.00150357	NADPH-ferredoxin reductase
RSP_1940		12.6689	-0.0824977	hypothetical protein
RSP_1941	cysH	12.454	-0.305644	phosphoadenosine phosphosulfate reductase
RSP_1942		11.9095	0.192813	Sulfite/nitrite reductase hemoprotein subunit
RSP_1943		11.4934	0.299374	hypothetical protein
RSP_1944		11.695	0.229676	Uroporphiryn-III C-methyltransferase/siroheme synthase
RSP_1945		11.2329	-0.0455584	Transcriptional Regulator, AsnC family
RSP_1946		10.6	-0.0507383	Cytochrome P450 hydroxylase
RSP_1947	cbbJ	12.2839	0.136807	Triosephosphate isomerase( EC:5.3.1.1 )
RSP_1948		13.4935	0.550027	Protein of unknown function, HesB/YadR/YfhF
RSP_1949		12.8441	0.651798	FeS assembly SUF system protein
RSP_1950		11.0622	0.00199161	hypothetical protein
RSP_1951		13.7475	-1.35203	hypothetical protein
RSP_1952		15.4865	-0.645911	Cold-shock DNA-binding domain protein
RSP_1953		10.6481	-0.0699022	Transcriptional regulator, CRP/FNR family
RSP_1954		10.3427	-0.0894966	hypothetical protein
RSP_1955		10.6219	-0.176727	hypothetical protein
RSP_1956		10.4187	-0.181524	hypothetical protein
RSP_1957		10.5686	-0.106956	hypothetical protein
RSP_1958		10.802	0.274672	0
RSP_1959		10.7986	0.0323311	0
RSP_1960		10.6801	-0.0924954	0
RSP_1961		10.9932	-0.169371	hypothetical protein
RSP_1962		12.3857	0.0260748	hypothetical protein
RSP_1963		10.9117	-0.0119642	hypothetical protein
RSP_1964		10.1805	-0.0932995	hypothetical protein
RSP_1965		10.4864	0.0103761	Putative Membrane Fusion Protein Family member
RSP_1966		11.6279	0.268703	possible ISSod13, transposase
RSP_1967		10.1935	-0.112973	hypothetical protein
RSP_1968		10.3772	-0.0366874	Possible integrase/recombinase
RSP_1969	purM	12.016	-0.0253238	phosphoribosylaminoimidazole synthetase( EC:6.3.3.1 )
RSP_1970		11.6879	-0.00469469	Phosphoribosylglycinamide formyltransferase
RSP_1971	rnd	11.7769	-0.252499	Ribonuclease D
RSP_1972		12.3669	0.129516	hypothetical protein
RSP_1973		11.8046	0.0476267	Probable SufE protein
RSP_1974		13.3608	-0.17333	hypothetical protein
RSP_1975		12.0609	-0.107904	aminopeptidase P
RSP_1976	cobT	12.4058	0.189332	aerobic cobalt chelatase, CobT subunit
RSP_1977	cobS	12.1929	0.00410811	cobalt chelatase, CobS small subunit
RSP_1978		11.0318	-0.122324	molecular chaperone, DnaJ family
RSP_1979		11.1933	-0.0496384	stress induced morphogen, BolA
RSP_1980	glcB	11.0269	-0.171252	malate synthase
RSP_1981		10.5464	0.178878	Deoxyribodipyrimidine photolyase
RSP_1982		11.4295	0.052735	Aminopeptidase N
RSP_1983	sqdA	11.7224	-0.250513	Phospholipid/glycerol acyltransferase
RSP_1984		10.9522	0.104826	histidinol-phosphate aminotransferase( EC:2.6.1.9 )
RSP_1985		11.8199	0.42312	hypothetical protein
RSP_1986	gatB	11.8467	-0.191153	aspartyl/glutamyl-tRNA amidotransferase subunit B
RSP_1987		11.5759	0.209217	hypothetical protein
RSP_1988		11.9409	-0.270762	hypothetical protein
RSP_1989	valS	11.962	0.180653	Putative valyl-tRNA synthetase( EC:6.1.1.9 )
RSP_1990		10.5842	0.047983	Transcriptional regulator, AsnC family
RSP_1991		11.5825	0.228647	Putative Ornithine decarboxylase( EC:4.1.1.17 )
RSP_1992		11.2874	0.0261719	hypothetical protein
RSP_1993		11.3712	-0.25702	hypothetical protein
RSP_1994	gltA	12.6423	-0.275166	Citrate synthase( EC:2.3.3.1 )
RSP_1995	gltX	11.2681	-0.0551291	Glutamyl-tRNA synthetase( EC:6.1.1.17 )
RSP_1996		10.6867	0.049365	Putative Competence protein
RSP_1997	lexA	12.0013	-0.220007	LexA repressor( EC:3.4.21.88 )
RSP_1998		12.0001	-0.273238	Molybdenum cofactor biosynthesis protein A
RSP_2000		12.9257	-0.218353	molybdenum cofactor biosynthesis protein C
RSP_2001	trpD	12.2379	-0.0234469	Anthranilate phosphoribosyltransferase( EC:2.4.2.18 )
RSP_2002	trpG	12.0367	0.0287451	Anthranilate synthase component II( EC:4.1.3.27 )
RSP_2003	yibQ	11.7371	-0.0185137	YibQ protein
RSP_2004	trpE	11.8311	0.0764583	anthranilate synthase component I( EC:4.1.3.27 )
RSP_2005	ybaU	11.7885	0.0892784	possible peptidyl-prolyl cis-trans isomerse( EC:5.2.1.8 )
RSP_2006	amsA	11.2373	0.126079	hypothetical protein
RSP_2007		12.0269	-0.0779075	conservd hypothetical protein
RSP_2008	argD	12.0673	-0.402266	Acetylornithine Aminotransferase class-III( EC:2.6.1.11 )
RSP_2009	argF	12.0465	-0.333412	ornithine carbamoyltransferase( EC:2.1.3.3 )
RSP_2010		10.8628	-0.464667	hypothetical protein
RSP_2011		11.0069	0.21843	putative transcription elongation factor
RSP_2012		10.9355	0.158857	NUDIX hydrolase, MutT
RSP_2013		11.2349	-0.0295965	DEAD/DEAH box helicase
RSP_2014		11.66	0.335478	hypothetical protein
RSP_2015	argK	10.9858	0.0592196	arginine/ornithine transport system ATPase( EC:2.7.- )
RSP_2016	rpmB	14.0818	-0.00148089	50S ribosomal protein L28
RSP_2017		11.6228	-0.158087	hypothetical protein
RSP_2018		12.6647	0.177576	hypothetical protein
RSP_2019		10.3186	0.0965863	hypothetical protein
RSP_2020		10.0963	-0.0947724	DHC, diheme cytochrome c
RSP_2021	shp	10.7412	-0.0456998	Mono-heme class I cytochrome c
RSP_2022		10.2388	0.0735216	Cytochrome b/diheme cytochrome c hybrid protein
RSP_2023		12.281	0.238669	hypothetical protein
RSP_2024	cspA	15.5508	-0.309611	Cold shock protein cspA
RSP_2025		11.3855	0.323113	hypothetical protein
RSP_2026		10.8235	-0.429942	transcriptional regulator, AraC family
RSP_2027		11.8249	0.322762	transcriptional regulator, LysR family
RSP_2028		10.9933	0.303154	hypothetical protein
RSP_2029	ucpA	11.2684	0.0767804	short chain dehydrogenase( EC:1.- )
RSP_2030		10.6699	0.228826	putative sensor histidine kinase
RSP_2032		10.9652	0.056626	putative hypothetical Gifsy-1 prophage protein
RSP_2033		10.518	0.153223	hypothetical protein
RSP_2034		10.1549	-0.14013	possible CAAX amino terminal protease family
RSP_2035		10.2756	-0.0186949	hypothetical protein
RSP_2036		11.2204	0.166069	putative ECF/RNA polymerase sigma factor protein
RSP_2037		11.1282	0.348959	hypothetical protein
RSP_2038		12.3809	0.435877	possible acetyltransferase
RSP_2039	linC	10.6976	0.170654	short chain dehydrogenase( EC:1.1.1.- )
RSP_2040		10.8217	-0.0793608	possible Transposase fragment
RSP_2041		10.2834	-0.121867	hypothetical protein
RSP_2042		11.1612	0.161698	hypothetical protein
RSP_2043		10.2756	0.12007	hypothetical protein
RSP_2044		11.6873	-0.150441	ATPase
RSP_2045		11.2334	-0.352314	hypothetical protein
RSP_2046		11.4882	-0.0937447	hypothetical protein
RSP_2047		10.9828	-0.0675828	ThiF family protein
RSP_2048		10.771	0.0113753	hypothetical protein
RSP_2049		10.4006	-0.0954148	hypothetical protein
RSP_2050		10.5367	-0.581538	hypothetical protein
RSP_2052		10.5289	-0.398282	N6 adenine-specific DNA methyltransferase, D12 class
RSP_2053		10.4012	-0.0399152	Possible transporter, RarD family, DMT superfamily
RSP_2054		10.691	-0.25881	hypothetical protein
RSP_2055		10.8711	-0.326506	hypothetical protein
RSP_2056		11.3375	-0.227477	hypothetical protein
RSP_2057		11.1613	-0.187289	hypothetical protein
RSP_2058		10.9177	-0.0707934	hypothetical protein
RSP_2059		10.4579	-0.0595466	Potential phage tail tape measure protein
RSP_2061		10.9741	0.124171	hypothetical protein
RSP_2062		12.0369	0.122711	hypothetical protein
RSP_2063		12.4746	0.294421	hypothetical protein
RSP_2064		10.5373	-0.0895567	hypothetical protein
RSP_2065		10.3166	-0.0257364	hypothetical protein
RSP_2066		11.5091	0.462898	hypothetical protein
RSP_2067		10.7986	0.095498	putative prophage LambdaSo, major capsid protein, HK97 family
RSP_2068		11.1649	0.301401	putative ClpP-like protease
RSP_2069		10.8847	0.0596584	putative phage portal protein, HK97 family
RSP_2070		10.5137	-0.0321103	Putative Phage-related terminase
RSP_2071		10.6013	0.0310958	hypothetical protein
RSP_2072		10.8045	-0.103388	Putative Phage-related Holin protein
RSP_2073		10.9144	-0.186428	hypothetical protein
RSP_2074		10.7748	-0.189564	hypothetical protein
RSP_2075		10.6054	0.222586	Putative Transcriptional regulator
RSP_2076		10.9341	0.102022	hypothetical protein
RSP_2077		10.6842	-0.299793	hypothetical protein
[truncated: 2,349 more rows]
